# Supplementary material for: Expansion of the phosphatidylethanolamine binding protein family in legumes: a case study of Lupinus angustifolius L. FLOWERING LOCUS T homologs, LanFTc1 and LanFTc2
Source: BMC Genomics. 2016 Oct 21;17:820. doi: 10.1186/s12864-016-3150-z (PMC5073747; doi:10.1186/s12864-016-3150-z)
Supplement: Additional file 1: — Segregation data for markers in L. angustifolius linkage groups NLL-10 and NLL-17. (XLS 132 kb) [file 12864_2016_3150_MOESM1_ESM.xls]

## Sheet: FT_mapa_naszemarkery
Segregation data for markers in L. angustifolius linkage groups NLL-10 and NLL-17
Marker name	Linkage group	Position (cM)	97L3800008	97L3800009	97L3800010	97L3800011	97L3800012	97L3800013	97L3800014	97L3800015	97L3800016	97L3800017	97L3800018	97L3800019	97L3800021	97L3800023	97L3800024	97L3800025	97L3800026	97L3800027	97L3800028	97L3800032	97L3800033	97L3800034	97L3800035	97L3800036	97L3800037	97L3800038	97L3800039	97L3800040	97L3800041	97L3800042	97L3800043	97L3800044	97L3800045	97L3800046	97L3800047	97L3800048	97L3800049	97L3800050	97L3800051	97L3800052	97L3800053	97L3800054	97L3800055	97L3800056	97L3800057	97L3800058	97L3800059
DAWA502.150	NLL-10	0	1	2	2	0	1	1	2	1	1	2	1	2	2	1	2	2	1	1	2	0	0	1	2	0	0	2	1	2	1	1	1	1	2	1	0	1	0	0	0	1	1	2	0	0	2	2	2
LaIND_117	NLL-10	1.9747	1	2	2	2	1	1	2	1	0	2	1	2	2	1	2	2	1	1	2	2	1	1	2	2	2	2	1	2	1	1	0	1	2	1	1	1	2	2	1	1	2	1	1	0	2	2	2
Lup166	NLL-10	4.249	1	2	2	2	1	1	2	2	0	2	1	2	2	1	2	2	1	1	2	2	1	1	0	2	2	2	1	2	1	1	0	1	2	1	1	1	0	0	1	1	2	1	0	0	2	2	1
Lup301	NLL-10	4.7985	1	2	2	2	1	1	2	2	0	2	1	2	2	1	2	2	1	1	2	2	1	1	0	2	2	2	1	2	1	1	0	1	2	1	1	1	0	0	1	1	2	1	0	0	2	2	1
LaIND_178	NLL-10	10.3085	2	2	2	2	1	1	2	2	0	2	1	2	2	1	2	2	1	1	2	2	1	1	2	2	2	2	1	2	2	1	0	1	2	1	1	1	1	2	1	1	2	2	1	0	2	2	1
LaSNP_061	NLL-10	12.9706	2	2	2	2	0	1	2	2	0	2	1	2	2	1	2	2	1	1	2	2	1	1	2	2	2	2	1	2	2	1	0	1	2	2	1	1	0	2	1	1	2	2	1	0	2	2	1
LaIND_088	NLL-10	14.0124	2	2	2	2	1	1	2	2	0	2	1	2	2	1	2	2	1	1	2	2	1	1	2	2	2	2	1	2	2	1	0	1	2	2	1	1	1	2	1	1	2	2	1	0	2	2	1
Lup160	NLL-10	14.8	2	2	2	2	1	1	0	1	0	0	1	0	2	0	2	2	1	1	0	2	1	1	0	1	2	2	1	2	0	1	0	1	2	2	1	1	0	0	1	1	2	1	0	0	2	2	1
LaSNP_051	NLL-10	15.6258	2	2	2	2	1	1	2	1	0	2	1	0	2	1	2	2	1	1	2	2	1	1	2	2	2	2	1	2	2	1	0	1	2	2	1	1	1	2	1	1	2	2	1	0	2	2	1
DAWA90.225c	NLL-10	16.9419	2	2	2	0	1	2	2	0	1	2	1	2	2	1	2	2	1	1	2	0	0	1	2	2	0	2	1	2	2	1	1	1	2	2	0	1	1	2	1	1	2	2	0	0	2	2	1
LaIND_046	NLL-10	19.576	2	2	2	2	1	2	2	1	0	0	1	2	2	1	2	2	1	1	2	1	1	1	2	2	2	2	1	2	2	1	0	1	2	2	2	1	1	2	1	1	1	2	1	0	2	2	1
LaSNP_063	NLL-10	20.5761	2	2	2	2	1	2	2	1	0	2	1	2	2	1	2	2	1	1	2	1	1	1	2	2	2	1	1	2	2	1	0	1	2	2	2	1	1	2	1	1	1	2	1	0	2	2	1
DAWA66.280c	NLL-10	25.2564	2	2	2	0	1	2	1	0	1	2	1	2	2	1	2	2	1	1	2	0	0	1	2	2	0	1	1	2	2	1	1	1	2	2	0	1	1	2	1	1	1	2	0	0	2	2	1
LaIND_154	NLL-10	27.156	2	2	2	2	1	2	1	1	0	2	1	2	2	1	2	2	1	1	2	1	1	1	2	2	2	1	1	1	2	1	0	1	2	2	2	1	1	2	1	1	1	2	1	0	2	1	1
UWA020b	NLL-10	29.6272	0	0	1	2	1	2	1	1	0	2	1	2	2	1	2	2	1	1	2	1	1	1	0	2	0	1	0	1	2	1	0	1	0	2	2	2	0	0	1	0	1	2	0	0	2	1	1
LaIND_012	NLL-10	30.2296	2	2	1	2	1	2	1	1	0	2	1	2	2	1	2	2	1	1	2	1	1	1	2	2	1	1	1	1	2	1	0	1	2	2	2	2	1	1	1	1	1	2	1	0	2	1	1
Lup273	NLL-10	30.7852	2	2	1	2	1	2	1	1	0	2	1	2	2	1	2	2	1	1	2	1	1	1	0	2	1	1	1	1	2	1	0	1	2	2	2	2	0	0	1	1	1	2	0	0	2	1	1
LaIND_051	NLL-10	31.347	2	2	1	2	1	2	1	1	0	2	1	2	2	1	2	2	1	1	2	1	1	1	2	2	1	1	1	1	2	1	0	1	2	2	2	2	1	1	1	1	1	2	1	0	2	1	1
LaIND_044	NLL-10	32.3572	2	2	1	2	1	2	1	1	0	2	1	2	2	1	2	2	1	1	2	1	1	1	2	2	1	1	1	1	2	1	0	1	2	2	2	2	1	1	1	1	1	2	1	0	2	1	1
LaIND_205	NLL-10	37.2111	2	2	1	2	2	2	1	1	0	2	2	1	2	1	2	2	1	1	2	1	1	1	2	2	1	1	1	1	2	1	0	2	2	2	2	2	1	1	1	1	2	2	1	0	2	2	1
LaSNP_012	NLL-10	40.3733	2	2	1	2	2	1	1	1	0	2	2	1	2	1	2	2	1	1	2	1	1	1	2	2	1	1	1	1	2	1	0	2	2	2	2	2	1	1	1	1	1	2	1	0	2	2	1
LaSNP_031	NLL-10	42.4798	1	2	2	2	2	1	1	1	0	2	2	1	2	1	2	2	1	1	2	2	1	1	2	2	1	0	1	1	2	1	0	2	2	2	2	2	1	1	1	0	1	2	1	0	2	2	1
LaSNP_082	NLL-10	45.7101	1	2	2	2	2	1	1	1	0	2	2	1	2	1	2	2	1	1	2	2	1	1	2	2	1	0	1	1	2	1	0	2	2	2	2	2	1	1	1	1	2	2	1	0	2	2	1
LaIND_090	NLL-10	46.7102	1	2	2	2	2	1	1	1	0	2	2	1	2	1	2	2	1	1	2	2	1	1	1	2	1	1	1	1	2	1	0	2	2	2	2	2	1	1	2	1	2	2	1	0	2	2	1
LaSNP050	NLL-10	46.7102	1	2	2	2	2	1	1	1	0	2	2	1	2	1	2	2	1	1	2	2	1	1	1	2	1	0	1	1	2	1	0	2	2	2	2	2	1	1	2	1	2	2	1	0	2	2	1
LaIND_213	NLL-10	47.2053	1	2	2	2	2	1	1	1	0	2	2	1	2	1	2	2	1	1	2	2	1	1	1	2	1	2	1	1	2	1	0	2	2	2	2	2	1	1	2	1	2	2	1	0	2	2	1
DAWA581.460	NLL-10	50.4148	1	2	2	0	2	1	1	1	2	1	2	1	2	1	2	2	1	1	2	0	0	1	1	2	0	2	2	1	2	1	1	2	2	2	0	2	1	1	2	1	2	2	0	0	2	2	1
LaSNP_032	NLL-10	51.0321	1	2	2	2	2	1	1	1	0	1	2	1	2	1	2	2	1	1	2	2	1	1	1	2	1	2	2	1	2	1	0	2	2	2	2	2	1	1	2	1	2	2	1	0	2	2	1
lPb334034	NLL-10	51.0321	1	2	2	2	2	1	1	1	2	1	2	1	2	1	2	2	1	1	2	2	1	1	1	2	1	2	2	1	2	1	1	2	2	2	2	2	1	1	2	1	2	2	1	1	2	2	1
LaIND_049	NLL-10	51.5372	1	2	2	2	2	1	1	1	0	1	2	1	2	1	2	2	1	1	2	2	1	1	1	2	1	2	2	1	2	1	0	2	2	2	2	2	1	1	0	1	2	2	1	0	2	2	1
LaIND_093	NLL-10	53.6002	1	2	2	2	2	1	1	1	0	1	2	1	2	1	2	2	1	1	2	2	1	1	1	2	1	2	2	1	2	1	0	2	2	2	2	2	1	1	2	1	2	2	1	0	2	2	1
DAWA549.290	NLL-10	54.21	1	2	2	0	2	1	1	1	2	1	2	1	2	1	2	2	1	1	2	0	0	1	1	2	0	2	2	2	2	1	1	2	2	2	0	2	1	1	2	1	2	2	0	0	2	2	1
DAWA779.280	NLL-10	54.7982	1	2	2	0	2	1	1	1	2	1	2	1	2	1	2	2	1	1	2	0	0	1	1	2	0	2	2	2	2	1	1	2	2	2	0	2	1	0	2	1	2	2	0	0	2	2	1
077C13_3	NLL-10	57.332	1	0	2	0	2	1	1	1	1	1	2	1	2	2	2	2	1	1	2	0	0	1	1	2	0	2	2	2	2	1	1	2	2	2	0	2	1	1	2	1	2	2	0	0	2	2	1
057K22_3F2	NLL-10	58.5227	1	0	2	0	2	1	1	1	1	1	2	1	2	2	2	2	1	1	2	0	0	1	1	2	0	2	2	2	2	1	1	2	2	2	0	2	1	1	2	1	1	2	0	0	2	2	1
UWA232	NLL-10	59.5	1	2	2	2	2	1	1	1	0	1	2	1	2	1	0	2	0	1	0	0	0	1	0	2	0	1	0	2	0	1	0	2	0	2	2	2	0	0	2	1	2	2	0	0	2	0	1
A130a	NLL-10	60.6669	1	2	2	2	2	1	1	1	0	1	2	1	2	1	2	2	1	1	2	2	1	1	0	2	1	2	2	2	2	1	0	2	0	2	2	2	0	0	2	1	2	2	0	0	2	2	1
Lup158	NLL-10	61.5	1	0	2	2	2	0	1	1	0	1	2	1	0	1	2	2	1	1	2	2	1	1	0	2	0	2	0	2	2	0	0	2	2	2	2	2	0	0	2	1	1	2	0	0	0	2	1
Lup054	NLL-10	62.3917	1	2	2	2	2	1	1	1	0	1	2	2	2	1	2	2	1	1	2	2	1	1	0	2	1	2	2	2	2	1	0	2	2	2	2	2	0	0	2	1	1	2	0	0	2	2	1
A071b	NLL-10	62.3917	0	0	2	2	2	1	1	1	0	1	2	2	2	1	0	2	1	1	2	2	1	1	0	2	1	2	2	2	2	1	0	2	0	2	2	2	0	0	2	1	1	2	0	0	2	0	1
UWA214	NLL-10	62.3917	1	0	2	2	2	1	1	1	0	1	2	2	2	1	0	2	1	1	2	2	1	1	0	2	1	2	2	2	2	1	0	2	0	2	2	2	0	0	2	1	1	2	0	0	2	2	1
133N08_5	NLL-10	63.5414	1	2	2	2	2	1	1	1	2	1	2	2	2	1	1	2	1	1	2	0	1	1	1	2	1	2	2	2	2	1	1	2	2	2	2	2	1	1	2	1	1	2	1	0	2	2	1
LanFTc1_INDEL	NLL-10	63.5414	1	2	2	0	2	1	1	1	0	1	2	2	2	1	1	2	1	1	2	2	1	1	1	2	1	0	0	0	2	1	0	2	2	0	0	0	1	1	0	1	1	0	1	0	0	0	1
dFTc_(LanFTc1)	NLL-10	63.5414	1	2	2	2	2	1	1	1	2	1	2	2	2	1	0	2	1	1	2	2	1	1	1	2	1	2	2	2	2	1	1	2	2	2	2	2	1	1	2	1	1	2	1	0	2	0	1
080K01_3D	NLL-10	63.5414	1	2	2	2	2	1	1	1	2	1	2	2	2	1	1	2	1	1	2	0	1	1	1	2	1	2	2	2	2	1	1	2	2	2	2	2	1	1	2	1	1	2	1	0	2	2	1
008L15_5	NLL-10	63.5414	1	2	2	2	2	1	1	1	2	1	2	2	2	1	1	2	1	1	2	0	1	1	1	2	1	2	2	2	2	1	1	2	2	2	2	2	1	1	2	1	1	2	1	0	2	2	1
082M07_3	NLL-10	63.5414	1	2	2	2	2	1	1	1	2	1	2	2	2	1	1	2	1	1	2	0	1	1	1	2	0	2	2	2	2	1	1	2	2	2	2	2	1	1	2	1	1	2	1	0	2	2	1
130O02_5	NLL-10	63.5414	1	2	2	2	2	1	1	1	2	1	2	2	2	1	1	2	1	1	2	0	1	1	1	2	1	2	2	2	2	1	1	2	2	2	2	2	1	1	2	1	1	2	1	0	2	2	1
Ku	NLL-10	63.5414	1	2	2	2	2	1	1	1	2	1	2	2	2	1	1	2	1	1	2	2	1	1	1	2	1	2	2	2	2	1	1	2	2	2	2	2	1	1	2	1	1	2	1	0	2	2	1
KuHM1	NLL-10	63.5414	1	2	2	2	2	1	1	1	2	1	2	2	2	1	1	2	1	1	2	2	1	1	1	2	1	2	2	2	2	1	1	2	2	2	0	2	1	1	2	1	1	2	0	0	2	2	1
DAWA420.095	NLL-10	66.0435	1	2	2	0	2	1	1	1	1	1	2	2	2	0	1	2	1	1	2	0	0	1	1	2	0	2	2	2	2	1	1	2	2	2	0	2	1	1	0	1	1	2	0	0	2	2	1
DAWA144.650c	NLL-10	67.9193	1	2	2	0	2	1	1	1	2	1	2	2	2	1	0	2	1	1	2	0	0	1	1	2	0	2	2	2	2	1	1	2	2	2	0	2	1	1	2	1	1	2	0	0	2	2	1
mtmt_EST_03378	NLL-10	71.2576	1	2	2	2	2	0	1	1	2	0	2	2	2	1	2	2	1	1	0	2	0	1	1	2	0	2	2	1	2	1	1	0	2	2	2	2	1	1	2	1	1	2	0	0	2	0	1
VBP1	NLL-10	72.5737	1	2	2	2	2	1	1	1	0	1	2	2	2	1	2	2	1	1	2	2	1	1	0	2	1	2	2	1	2	1	0	2	2	2	2	2	0	0	2	1	0	2	0	0	2	2	1
UWA099	NLL-10	81.3288	1	2	2	2	2	1	2	1	0	1	2	1	2	1	2	2	1	1	2	2	2	1	0	2	1	2	2	2	2	1	0	2	0	2	2	2	0	0	2	1	1	2	0	0	2	2	1
psat_EST_00190	NLL-10	85.0119	1	2	2	0	2	1	2	1	1	1	2	1	2	1	2	2	1	1	1	0	0	1	2	2	0	2	2	2	2	1	2	1	2	2	0	2	1	1	2	1	1	2	0	0	2	2	1
UWA162	NLL-10	86.1	1	2	2	2	2	1	2	1	0	1	2	1	2	1	0	2	0	1	0	0	0	1	0	2	0	2	0	2	0	2	0	1	0	2	2	2	0	0	2	1	1	2	0	0	2	0	1
UWA157	NLL-10	87.2522	0	0	2	2	2	1	2	1	0	1	2	1	2	1	2	2	1	1	2	2	1	1	0	2	1	2	2	2	2	2	0	1	0	2	2	2	0	0	2	1	1	2	0	0	2	2	1
DAWA481.395	NLL-10	95.5236	1	2	2	0	2	2	2	2	1	1	2	1	2	1	2	2	1	2	2	0	0	1	2	2	0	1	2	2	2	2	2	1	2	2	0	2	2	1	2	1	1	2	0	0	1	2	1
Lup130	NLL-10	96.1903	1	2	2	2	2	2	2	2	0	1	2	1	2	1	2	2	1	2	2	2	1	1	0	2	1	1	2	2	2	2	0	2	2	2	2	2	0	0	2	1	1	2	0	0	1	2	1
Lup019	NLL-17	0	1	0	1	2	1	1	1	2	0	2	0	1	0	1	1	0	1	2	1	2	1	1	0	2	2	1	2	2	1	1	0	1	2	1	1	1	0	0	1	2	0	1	0	0	2	1	1
LaIND_187	NLL-17	0.625	1	2	1	2	0	1	1	2	0	2	2	1	1	1	1	2	1	2	1	2	1	1	2	2	2	1	2	2	1	1	0	0	2	1	0	1	1	1	1	2	2	1	1	0	2	1	1
LaSNP_059	NLL-17	4.0009	1	2	1	2	0	1	1	2	0	2	2	1	1	1	1	2	2	2	1	2	2	1	2	2	2	1	2	2	1	1	0	1	2	1	1	1	0	1	1	2	2	1	1	0	2	2	1
LaIND_017	NLL-17	4.0009	1	2	1	2	1	1	1	2	0	2	2	1	1	1	1	2	2	2	1	2	2	1	2	2	2	1	2	2	1	1	0	1	2	1	1	1	1	1	1	2	2	1	1	0	2	2	1
DAWA122.240	NLL-17	7.8547	1	2	1	0	1	1	1	2	1	2	2	1	1	1	2	2	2	2	1	0	0	1	2	2	0	1	2	2	1	1	1	1	1	1	0	1	1	1	1	2	2	1	0	0	2	2	1
LaSNP_092	NLL-17	17.3889	1	2	1	2	1	2	1	2	0	2	2	0	2	1	2	2	2	2	1	2	2	2	2	2	2	1	2	1	1	1	0	1	1	1	1	1	1	1	1	2	2	1	1	0	1	2	1
lPb332344	NLL-17	17.3889	1	2	1	2	1	2	1	2	2	2	2	1	2	1	2	2	2	2	1	2	2	2	2	2	2	1	2	1	1	1	1	1	1	1	1	1	1	1	1	2	2	1	1	1	1	2	1
lPb462320	NLL-17	17.3889	1	2	1	2	1	2	1	2	2	2	2	1	2	1	2	2	2	2	1	2	2	2	2	2	2	1	2	1	1	1	1	1	1	1	1	1	1	1	1	2	2	1	1	1	1	2	1
LaIND_161	NLL-17	20.5847	1	2	1	2	1	2	1	1	0	2	2	1	2	1	2	2	2	2	1	2	2	2	2	2	2	1	2	1	1	1	0	2	1	1	1	1	1	1	1	2	2	1	2	0	1	1	1
LaSNP_029	NLL-17	22.6693	1	2	1	2	1	2	1	1	0	2	1	0	2	1	2	2	2	2	1	2	2	2	2	2	2	1	2	1	1	1	0	2	1	1	1	1	1	1	1	1	2	1	2	0	1	1	1
LaIND_164	NLL-17	23.1693	1	2	1	2	1	2	1	1	0	2	1	1	2	1	2	2	2	2	1	1	2	2	2	2	2	1	2	1	1	1	0	2	1	1	1	1	1	1	1	1	2	1	2	0	1	1	1
Lup111b	NLL-17	23.45	1	2	1	2	1	2	1	1	0	2	1	1	2	1	2	2	2	2	1	1	2	2	0	2	2	1	2	1	2	0	0	2	1	1	1	1	0	0	1	1	2	1	0	0	1	1	1
LaSNP_026	NLL-17	23.6744	1	2	1	2	1	2	1	1	0	2	1	1	2	1	2	2	2	2	1	1	2	2	2	2	2	1	2	1	1	1	0	2	1	1	1	1	0	2	1	1	2	1	2	0	1	1	1
DAWA47.295	NLL-17	26.9686	1	2	1	0	1	2	1	1	2	2	1	1	2	1	2	2	2	2	2	0	0	2	2	2	0	1	2	1	1	1	1	2	1	1	0	1	2	2	2	2	2	1	0	0	1	1	1
LaIND_204	NLL-17	30.8726	1	2	1	2	1	2	1	1	0	2	2	1	2	1	1	2	2	2	2	1	2	2	2	2	2	2	2	1	1	1	0	2	1	1	1	1	2	2	2	2	2	1	2	0	1	1	1
LaIND_119	NLL-17	37.0144	1	2	1	2	1	2	1	1	0	2	2	1	2	1	1	1	1	2	2	1	1	2	2	1	2	2	2	1	1	1	0	2	1	1	1	1	2	2	2	2	2	1	2	0	1	1	1
LaIND_070	NLL-17	37.5195	1	2	1	2	0	2	1	1	0	2	2	1	2	1	1	1	1	2	2	1	1	2	2	1	2	2	2	1	1	1	0	2	1	1	1	1	2	2	2	2	1	1	2	0	1	1	1
LaSNP_053	NLL-17	38.54	1	2	1	2	1	2	1	1	0	2	2	1	2	1	1	1	1	2	2	1	1	2	2	1	2	2	2	1	1	1	0	2	1	1	1	1	2	2	2	2	1	1	2	0	1	1	1
LaSNP025	NLL-17	38.54	1	2	1	2	0	2	1	1	0	2	2	1	2	1	1	1	1	2	2	1	1	2	2	1	2	2	2	1	1	1	0	2	1	1	1	1	2	2	2	2	1	1	2	0	1	1	1
LaSNP_019	NLL-17	38.54	1	2	1	2	1	2	1	1	0	2	2	1	2	1	1	1	1	2	2	1	1	2	2	1	2	2	2	1	1	1	0	2	1	1	1	1	2	2	2	2	1	1	2	0	1	1	1
LaIND145	NLL-17	38.54	1	2	1	2	1	2	1	1	0	2	2	1	2	1	1	1	1	2	2	1	1	2	2	1	2	2	2	1	1	1	0	2	1	1	1	1	2	2	2	2	1	1	2	0	1	1	1
A178B185	NLL-17	39.5	1	0	1	2	1	2	1	1	0	2	2	1	2	1	1	1	1	2	2	1	1	2	0	1	2	2	2	1	1	1	0	2	1	1	1	1	0	0	2	2	1	1	0	0	1	1	1
107M16_3	NLL-17	40.4159	1	2	2	0	1	2	1	1	2	2	2	1	2	1	1	1	1	2	2	0	0	1	2	1	0	2	2	1	1	1	1	2	1	1	0	1	2	2	2	2	1	1	0	0	1	1	1
VRN2	NLL-17	43.2762	1	2	2	2	1	2	2	1	0	2	1	1	2	1	1	1	1	2	2	1	1	1	0	1	2	2	2	1	1	1	0	2	0	1	1	1	0	0	0	2	1	1	0	0	1	1	1
SGR	NLL-17	43.57	1	2	2	0	1	2	2	1	2	2	1	1	2	1	1	2	2	2	2	0	0	1	2	1	0	2	2	1	1	1	1	2	1	1	0	1	2	2	2	2	1	1	0	0	1	1	1
UWA091b	NLL-17	43.8714	0	0	0	2	1	2	2	1	0	2	1	1	2	1	1	1	1	1	2	1	1	1	0	1	2	2	2	1	1	1	0	2	0	1	1	1	0	0	2	0	1	1	0	0	1	1	1
111G03_5	NLL-17	53.0646	1	0	1	0	2	2	2	1	2	0	1	1	2	1	1	1	1	2	2	0	0	1	2	1	0	0	2	1	1	1	1	2	1	1	0	1	2	2	2	2	2	1	0	0	1	1	1
DAWA600.250c	NLL-17	53.0646	1	1	1	0	2	2	2	1	2	1	1	1	2	1	1	1	1	2	2	0	0	1	2	1	0	2	2	1	1	1	1	2	1	1	0	1	2	2	2	2	2	1	0	0	1	1	1
DAWA717.200	NLL-17	58.2109	1	1	1	0	2	1	2	1	2	1	1	2	2	1	1	1	1	2	2	0	0	1	2	1	0	2	2	1	1	1	1	2	1	1	0	1	1	1	2	1	2	1	0	0	1	1	1
Lup248	NLL-17	58.2109	1	1	1	2	0	1	2	1	0	1	1	2	2	1	1	1	1	2	2	2	1	1	0	1	2	2	2	1	1	1	0	2	1	1	2	1	0	0	2	1	2	1	0	0	1	1	1
lPb-331899	NLL-17	58.7991	1	1	1	2	2	1	2	1	2	1	1	2	2	1	1	1	1	2	2	2	1	1	2	1	2	2	2	1	1	1	1	2	1	1	2	1	1	1	2	1	2	1	1	2	1	1	1
lPb334433	NLL-17	58.7991	1	1	1	2	2	1	2	1	2	1	1	2	2	1	1	1	1	2	2	2	1	1	2	1	2	2	2	1	1	1	1	2	1	1	2	1	2	1	2	1	2	1	1	2	1	1	1
lPb334020	NLL-17	58.7991	1	1	1	2	2	1	2	1	2	1	1	2	2	1	1	1	1	2	2	2	1	1	2	1	2	2	2	1	1	1	1	2	1	1	2	1	1	1	2	1	2	1	1	2	1	1	1
lPb332446	NLL-17	58.7991	1	1	1	2	2	1	2	1	2	1	1	2	2	1	1	1	1	2	2	2	1	1	2	1	2	2	2	1	1	1	1	2	1	1	2	1	1	1	2	1	2	1	1	2	1	1	1
UWA083a	NLL-17	59.262	1	1	1	2	2	1	2	1	0	1	1	2	2	0	0	1	0	2	0	0	0	0	0	1	0	2	0	1	0	1	0	2	0	1	2	1	0	0	2	1	2	1	0	0	1	0	1
lPb-331886	NLL-17	59.7252	1	1	1	2	2	1	2	1	2	1	1	2	2	1	1	1	1	2	2	2	1	1	2	1	2	2	2	1	1	1	1	2	1	1	2	1	2	1	2	1	2	1	1	2	1	1	1
UWA063a	NLL-17	59.7252	1	1	1	2	2	1	2	1	0	1	1	2	2	1	1	1	1	2	2	2	1	1	0	1	2	2	2	1	1	1	0	2	0	1	2	1	0	0	2	1	0	1	0	0	1	1	1
Lup275	NLL-17	59.7252	1	1	1	2	2	1	2	1	0	1	1	2	2	1	1	1	1	2	2	2	1	1	0	1	2	2	2	1	1	1	0	2	1	1	2	1	0	0	2	1	2	1	0	0	1	1	1
MTIC251b	NLL-17	59.7252	1	1	1	0	2	1	2	1	2	1	1	2	2	1	1	1	1	2	2	0	0	1	2	1	0	2	2	1	1	1	1	2	1	1	0	1	2	1	2	1	2	1	0	0	0	1	1
024F12_5D	NLL-17	60.3581	1	1	1	0	2	1	2	1	2	1	1	2	2	1	1	1	1	2	2	0	0	1	0	1	0	1	2	1	1	1	1	2	1	1	0	1	2	1	2	1	2	1	0	0	1	1	1
015L10_5D	NLL-17	65.0384	2	1	2	0	2	1	2	1	2	1	1	2	2	1	1	1	1	2	2	0	0	1	2	2	0	1	2	1	1	1	1	2	1	1	0	1	2	2	2	1	2	1	0	0	1	1	1
015L10_3	NLL-17	65.0384	2	1	2	0	2	1	2	1	2	1	1	2	2	1	1	1	1	2	2	0	0	1	2	2	0	1	2	1	1	1	1	2	1	1	0	1	2	2	2	1	2	1	0	0	1	1	1
111L22_5	NLL-17	65.6131	2	1	2	0	2	1	2	1	2	1	1	2	2	1	1	1	1	2	2	0	0	1	2	2	0	1	2	1	1	1	1	2	1	1	0	1	2	2	2	1	2	1	0	0	1	1	1
LaIND_152	NLL-17	68.1152	1	1	2	2	2	1	2	1	0	1	1	2	2	1	1	1	1	2	2	2	1	1	2	2	2	1	2	1	1	1	0	2	1	1	2	1	2	2	2	1	2	1	1	0	1	1	1
UWA148	NLL-17	68.7	0	0	2	2	2	1	2	1	0	1	1	2	0	0	1	1	0	2	2	2	0	1	0	0	0	1	0	1	0	1	0	2	0	1	2	1	0	0	2	0	0	0	0	0	1	0	0
DAWA264.170	NLL-17	69.35	1	1	2	0	2	1	2	1	2	1	1	2	2	1	1	1	1	2	2	0	0	1	2	2	0	1	2	1	1	1	1	2	1	1	0	1	2	2	2	1	2	1	0	0	1	1	1
141C03_5D	NLL-17	69.9383	0	1	2	0	2	1	2	1	2	1	1	2	2	1	1	1	1	2	2	0	0	1	2	2	0	1	2	1	1	1	1	1	1	1	0	1	2	2	2	1	2	1	0	0	1	1	1
LaIND_134	NLL-17	70.5414	2	1	2	2	2	1	2	1	0	1	1	2	2	1	1	1	1	2	2	2	2	1	2	2	2	1	2	1	1	1	0	2	1	1	2	1	2	2	2	1	2	1	1	0	1	1	1
Lup230	NLL-17	71.1446	2	1	2	2	2	1	2	1	0	1	1	2	0	1	1	1	1	2	2	2	2	1	0	2	2	1	2	1	1	1	0	2	1	1	2	1	0	0	2	1	2	1	0	0	1	1	1
dLSSR22	NLL-17	71.7477	2	1	2	2	2	1	2	1	0	1	0	2	2	1	1	1	1	2	2	2	2	1	0	2	2	1	2	1	1	1	0	2	0	1	2	1	0	0	2	0	2	1	0	0	1	1	1
UWA278	NLL-17	72.3509	0	0	2	2	2	1	2	1	0	1	1	2	2	1	1	0	0	2	2	2	0	1	0	0	0	1	0	1	0	1	0	2	0	1	2	1	0	0	2	0	0	0	0	0	1	0	1
137O24_5	NLL-17	72.954	1	1	2	2	2	1	2	1	2	1	1	2	2	1	1	2	1	2	2	0	2	1	2	2	2	1	2	1	1	1	1	1	1	1	2	1	2	2	2	1	2	1	2	2	1	1	1
071N21_3	NLL-17	72.954	1	1	2	2	2	1	2	1	2	1	1	2	2	1	1	2	1	2	2	0	2	1	2	2	2	1	2	1	1	1	1	1	1	1	2	1	2	2	2	1	2	1	2	2	1	1	1
042F24_5	NLL-17	73.454	1	1	2	2	2	1	2	1	2	1	1	2	2	1	1	2	1	2	2	0	2	1	2	2	2	1	2	1	1	1	1	1	1	1	2	1	2	2	2	1	2	1	2	2	1	1	1
092M12_5	NLL-17	73.454	1	1	2	2	2	1	2	1	2	1	1	2	2	1	1	2	1	2	2	0	2	1	2	2	0	1	2	1	1	1	1	1	1	1	2	1	2	2	2	1	2	1	2	2	1	1	1
LanFTc2	NLL-17	74.0713	1	1	2	2	2	1	2	1	2	1	1	2	2	1	1	2	1	2	2	2	2	1	2	2	2	1	2	1	1	1	1	1	1	1	0	1	2	2	2	1	2	1	2	2	1	1	1
042F24_3	NLL-17	74.0713	1	1	2	2	2	1	2	1	2	1	1	2	2	1	1	2	1	2	2	0	2	1	2	2	2	1	2	1	1	1	1	1	1	1	2	1	2	2	2	1	2	1	2	2	1	1	1
LaIND_190	NLL-17	75.7574	1	1	2	2	0	1	2	1	0	1	1	0	2	1	1	1	1	2	2	2	2	1	2	2	2	1	2	1	1	1	0	0	1	1	0	1	0	2	2	1	2	1	2	0	1	1	1
Lup111a	NLL-17	79.2352	1	1	2	2	2	1	2	1	0	1	1	2	2	1	2	1	1	2	2	2	2	1	0	2	2	1	2	1	2	0	0	2	1	1	2	1	0	0	2	1	2	1	0	0	1	1	1
DAWA573.230	NLL-17	81.5806	1	1	2	0	2	1	2	1	2	1	1	2	2	1	2	1	1	2	2	0	0	1	2	2	0	1	2	1	2	1	1	1	1	1	0	1	2	2	2	1	2	1	0	0	1	1	1
Leg51	NLL-17	85.5362	1	2	1	0	2	1	2	1	2	1	1	2	2	1	2	1	1	2	0	0	0	1	2	2	0	1	2	1	2	1	1	1	1	1	0	1	2	2	2	1	2	1	0	0	1	1	1
DAWA662.500	NLL-17	88.7876	1	2	1	0	2	1	2	1	2	1	1	2	2	0	2	1	1	2	2	0	0	1	2	2	0	1	2	1	2	1	1	1	1	1	0	1	2	2	2	1	2	1	0	0	1	1	2
DAWA664.290	NLL-17	90.6403	1	2	1	0	2	2	2	1	2	1	1	2	2	0	2	1	0	2	2	0	0	1	2	2	0	1	2	1	2	2	1	1	1	1	0	1	2	2	2	1	2	1	0	0	1	1	2
DAWA783.180	NLL-17	94.5443	1	2	1	0	2	2	2	1	2	1	1	2	2	1	2	2	1	2	2	0	0	1	2	2	0	1	2	1	2	2	1	1	2	1	0	2	2	0	2	1	2	1	0	0	1	1	2
Mollis	NLL-17	95.1325	1	2	1	1	2	2	2	1	2	1	1	2	2	2	2	2	1	2	2	2	2	1	2	2	2	1	2	1	2	2	1	1	2	1	2	2	2	2	2	1	2	1	1	2	1	1	2
MoA	NLL-17	95.1325	1	2	1	1	2	2	2	1	2	1	1	2	2	2	2	2	1	2	2	2	2	1	2	2	2	1	2	0	2	2	1	1	2	1	2	2	2	2	2	1	2	1	0	0	1	1	2
lPb-522745	NLL-17	99.4443	1	2	1	1	1	2	2	1	2	1	1	2	2	2	2	2	1	2	2	2	2	1	2	2	2	1	2	1	2	2	1	1	2	1	2	1	2	2	2	1	2	1	1	2	1	1	2
UWA211	NLL-17	101.665	1	2	1	1	1	2	2	1	0	1	1	2	2	2	2	2	0	2	2	2	0	1	0	2	0	1	0	1	0	2	0	1	0	1	2	1	0	0	2	1	1	1	0	0	1	0	2
LSSR11	NLL-17	103.886	1	2	1	1	1	2	2	1	0	1	1	2	2	2	2	2	1	2	2	2	0	1	0	2	2	1	2	1	2	2	0	1	0	1	2	2	0	0	2	1	1	1	0	0	1	1	0
Lup256	NLL-17	112.046	1	2	0	1	1	2	2	1	0	1	1	2	0	0	2	2	1	2	2	2	2	1	0	2	2	1	2	1	2	2	0	2	2	2	2	2	0	0	2	1	1	1	0	0	1	1	2
003B18_3	NLL-17	115.175	1	2	1	0	1	2	2	1	1	1	1	2	1	2	2	2	1	2	2	0	0	1	2	2	0	1	2	1	2	2	0	1	2	2	0	2	2	2	2	1	1	1	0	0	1	1	2
[truncated: 65 more columns]
