# Supplementary material for: Expansion of the phosphatidylethanolamine binding protein family in legumes: a case study of Lupinus angustifolius L. FLOWERING LOCUS T homologs, LanFTc1 and LanFTc2
Source: BMC Genomics. 2016 Oct 21;17:820. doi: 10.1186/s12864-016-3150-z (PMC5073747; doi:10.1186/s12864-016-3150-z)
Supplement: Additional file 2: — Centimorgan positions and alignment statistics for L. angustifolius genome scaffolds anchored to the updated reference linkage map (groups NLL-10 and NLL-17). (XLS 49 kb) [file 12864_2016_3150_MOESM2_ESM.xls]

## Sheet: Arkusz1
Centimorgan positions and alignment statistics for L. angustifolius genome scaffolds anchored to the updated reference linkage map
Linkage group	NLL position	Marker name	Scaffold accesson	E Value	% Pairwise Identity	Query start	Query end	Hit start	Hit end	# Nucleotides	% Identical Sites	Bit-Score	Query coverage
NLL10	1.9	LaIND117	AOCW01146001	1.94e-146	100.0%	115	396	39896	39461	873	99.8%	800.72	49.83%
NLL10	4.2	Lup166
NLL10	4.7	Lup301
NLL10	10.3	LaIND178	KB428460	0	100.0%	1	410	2944	3243	600	99.7%	551.422	100.00%
NLL10	12.9	LaSNP061	KB439332	0	100.0%	1	496	36830	36529	604	99.7%	555.115	89.88%
NLL10	14	LaIND088
NLL10	14.8	Lup160
NLL10	15.6	LaSNP051	KB417457	8.88e-101	100.0%	1	199	11733	11312	843	99.8%	773.02	95.90%
NLL10	19.5	LaIND046	KB430670	0	100.0%	1	375	39896	39461	873	99.8%	800.72	49.83%
NLL10	20.5	LaSNP063
NLL10	27.1	LaIND154	AOCW01160412	0	100.0%	1	1511	2301	2632	664	99.7%	610.515	100.00%
NLL10	29.6	UWA020b	KB405585	0	100.0%	253	669	2606	3072	934	99.8%	857.966	66.15%
NLL10	30.2	LaIND012	KB430015	0	100.0%	1	491	902	425	957	99.8%	878.279	96.96%
NLL10	30.7	Lup273
NLL10	31.3	LaIND051	AOCW01143705	0	100.0%	1192	1868	6152	5669	968	99.8%	889.359	100.00%
NLL10	32.3	LaIND044	KB412703	0	100.0%	1	777	708	324	770	99.7%	708.387	91.23%
NLL10	37.2	LaIND205	AOCW01139679	0	99.1%	1	564	708	324	770	99.7%	708.387	91.23%
NLL10	40.3	LaSNP012	AOCW01115901	8.00e-163	100.0%	1	311	5919	5396	1047	99.8%	961.378	62.86%
NLL10	42.4	LaSNP031	AOCW01149213	2.80e-157	100.0%	1	301	5919	5396	1047	99.8%	961.378	62.86%
NLL10	45.7	LaSNP082	KB417022	0	100.0%	1	496	5558	5980	846	99.8%	778.56	96.14%
NLL10	46.7	LaIND090	KB436043	0	100.0%	1	455	1406	835	1144	99.8%	1051.86	96.79%
NLL10	46.7	LaSNP050	AOCW01127832	0	100.0%	1	414	1406	835	1144	99.8%	1051.86	96.79%
NLL10	47.2	LaIND213	AOCW01127832	0	100.0%	245	1928	24527	24089	878	99.8%	808.106	99.55%
NLL10	51	LaSNP032
NLL10	51	lPb334034	KB418441	0	99.5%	1	619	5907	5549	718	100.0%	664.068	33.00%
NLL10	51.5	LaIND049	KB440675	9.31e-112	100.0%	1	219	5441	6079	1278	100.0%	1181.13	93.56%
NLL10	53.6	LaIND093	KB435792	0	98.8%	1	406	1310	1034	554	100.0%	512.642	44.61%
NLL10	57.3	077C13.3	AOCW01155227	0	0.999	1	703	8169	8870	1405	0.999	1291.93	1
NLL10	58.5	057K22.5	KB438379	0	0.998	1	1098	1834	735	2198	0.998	2019.51	1
NLL10	58.5	057K22.3	KB412602	0	0.998	1	1122	6636	7759	2246	0.998	2063.83	1
NLL10	59.5	UWA232	KB421092	2.44e-176	100.0%	354	689	2467	1811	1314	100.0%	1214.37	100.00%
NLL10	60.6	A130a
NLL10	61.5	Lup158
NLL10	62.3	A071b
NLL10	62.3	UWA214	KB439537	0	99.8%	2	480	1825	2333	1018	100.0%	941.065	66.02%
NLL10	62.3	Lup054
NLL10	63.5	LanFTc1	LN851864.1	3.79e-143	96.7%	165	470	11489	10980	1020	100.0%	942.912	37.78%
NLL10	71.2	mtmtEST03378
NLL10	72.5	VBP1
NLL10	81.3	UWA099	KB431607	0	100.0%	1	502	3394	3721	656	100.0%	606.821	57.54%
NLL10	85	psatEST00190
NLL10	86.1	UWA162	KB438158	0	99.1%	170	623	4369	3953	834	100.0%	771.173	60.52%
NLL10	87.2	UWA157	KB435787	2.87e-120	100.0%	352	586	4369	3953	834	100.0%	771.173	60.52%
NLL10	96.1	Lup130
NLL17	0.1	Lup019
NLL17	0.6	LaIND187	KB438460	0	100.0%	1	536	2238	2478	482	100.0%	446.163	100.00%
NLL17	4	LaSNP059	KB420906	0	100.0%	1	496	1865	1542	648	100.0%	599.435	52.68%
NLL17	4	LaIND017
NLL17	17.3	LaSNP092
NLL17	17.3	lPb332344	KB432984	0	99.0%	7	669	706	1267	1124	100.0%	1038.94	97.57%
NLL17	17.3	lPb462320
NLL17	20.5	LaIND161	KB432209	0	100.0%	1	682	13338	12810	1058	100.0%	977.998	70.53%
NLL17	22.6	LaSNP029	KB439132	0	100.0%	1	496	3421	3875	910	100.0%	841.346	100.00%
NLL17	23.1	LaIND164	KB413396	0	100.0%	569	1867	680	1228	1098	100.0%	1014.93	48.76%
NLL17	23.4	Lup111b
NLL17	23.6	LaSNP026
NLL17	30.8	LaIND204	AOCW01104390	0	100.0%	275	1389	9502	10178	1354	100.0%	1251.3	14.13%
NLL17	37	LaIND119
NLL17	37.5	LaIND070	KB424210	0	100.0%	716	1069	8177	7836	684	100.0%	632.674	100.00%
NLL17	37.5	LaSNP023	KB424210	7.25e-107	100.0%	1	210	3711	3339	746	100.0%	689.921	100.00%
NLL17	38.5	LaSNP025	KB422141	1.29e-114	100.0%	1	224	7911	7416	992	100.0%	917.059	100.00%
NLL17	38.5	LaSNP053	KB428117	0	100.0%	1	451	1691	1196	992	100.0%	917.059	100.00%
NLL17	38.5	LaIND145	KB439654	0	100.0%	1	573	1981	1487	990	100.0%	915.212	85.05%
NLL17	38.5	LaSNP019	KB439654	0	100.0%	1	475	3081	4332	2504	100.0%	2313.13	100.00%
NLL17	39.5	A178B185
NLL17	40.4	107M16.5	AOCW01132316	0	0.994	1	707	9195	8491	1412	0.993	1282.7	0.993
NLL17	40.4	107M16.3	KB433973	0	0.994	1	707	9195	8491	1412	0.993	1282.7	0.993
NLL17	43.2	VRN2
NLL17	43.5	SGR
NLL17	43.8	UWA091b	KB439499	0	99.8%	24	408	2854	4040	2374	100.0%	2193.09	100.00%
NLL17	53	111G03.5	AOCW01144278	0	0.995	1	556	34624	34069	1112	0.993	1013.08	100.00%
NLL17	58.2	Lup248	AOCW01146792	2.46e-111	96.7%	1	243	3570	3845	552	100.0%	510.796	30.16%
NLL17	58.7	lPb331899	AOCW01157689	0	98.8%	3	728	5453	5734	564	100.0%	521.875	51.46%
NLL17	58.7	lPb334433	AOCW01157689	0	97.7%	1	698	2873	3407	1070	100.0%	989.078	97.45%
NLL17	58.7	lPb334020	AOCW01157689	0	97.5%	10	725	3508	3827	640	100.0%	592.048	67.51%
NLL17	58.7	lPb332446	AOCW01157689	0	99.0%	35	766	3508	3827	640	100.0%	592.048	61.07%
NLL17	59.2	UWA083a	KB427351	5.93e-125	100.0%	106	348	3590	3046	1090	100.0%	1007.54	51.90%
NLL17	59.7	UWA063a	KB440966	0	100.0%	276	766	2009	2260	504	100.0%	466.476	100.00%
NLL17	59.7	Lup275
NLL17	59.7	MTIC251b
NLL17	60.3	024F12.5	AOCW01094374	0	0.996	1	402	6119	6519	803	0.995	732.394	0.995
NLL17	65	015L10.3	KB426460	0	0.997	1	593	16528	15937	1185	0.997	1085.1	1
NLL17	65	015L10.5
NLL17	65.6	111L22.3	KB417085	0	0.994	1	786	4587	5372	1572	0.994	1428.58	0.9937
NLL17	65.6	111L22.5
NLL17	68.1	LaIND152	KB423427	0	98.2%	1	962	4675	5328	1308	100.0%	1208.83	31.31%
NLL17	68.7	UWA148	KB429070	3.46e-133	98.5%	168	437	2652	2369	568	100.0%	525.569	100.00%
NLL17	69.9	141C03.3
NLL17	69.9	141C03.5	KB426460
NLL17	70.5	LaIND134	KB406175	1.70e-143	100.0%	1	277	23349	23927	1158	100.0%	1070.33	49.11%
NLL17	71.1	Lup230	KB440863	9.54e-134	97.5%	1	280	19515	19009	1014	100.0%	937.372	100.00%
NLL17	71.7	dLSSR22
NLL17	72.3	UWA278	KB439815	0	100.0%	1	782	27073	26867	414	100.0%	383.377	58.31%
NLL17	74	LanFTc2	137o24
NLL17	75.7	LaIND190	KB409334	0	100.0%	437	842	2257	1069	2378	100.0%	2196.79	45.28%
NLL17	79.2	Lup111a
NLL17	85.5	Leg51
NLL17	95.1	MoA
NLL17	99.4	lPb522745	KB439681	0	97.0%	1	621	1364	954	822	100.0%	760.093	100.00%
NLL17	101.6	UWA211
NLL17	103.8	LSSR11
NLL17	112	Lup256
NLL17	115.1	003B18.3	KB440257	1.14e-130	0.996	1	257	3410	3665	513	0.996	468.323	100.00%
