# Supplementary material for: Expansion of the phosphatidylethanolamine binding protein family in legumes: a case study of Lupinus angustifolius L. FLOWERING LOCUS T homologs, LanFTc1 and LanFTc2
Source: BMC Genomics. 2016 Oct 21;17:820. doi: 10.1186/s12864-016-3150-z (PMC5073747; doi:10.1186/s12864-016-3150-z)
Supplement: Additional file 3: — Reference accessions assigned to genes predicted in superscaffolds carrying LanFTc1 and LanFTc2 genes. (XLS 34 kb) [file 12864_2016_3150_MOESM3_ESM.xls]

## Sheet: Arkusz1
Reference accessions assigned to genes predicted in superscaffolds carrying LanFTc1 and LanFTc2 genes
Scaffold	Reference accession	Gene No.	% identity	% positives	Alignment length	Mismatches	Gap opens	Reference start	Reference end	Gene start	Gene end	E-value	Bit score
1	XP_003624562.1	1	66.972	77.98	218	68	2	15	231	13	227	1.43e-107	301
1	LanFTc1	2	100	100	174	0	0	1	174	1	174	2.92e-132	359
1	XP_006603704.1	3	80.952	83.07	189	10	1	1	189	1	163	6.74e-111	305
1	XP_006598985.1	4	88.675	95.51	468	52	1	1	468	1	467	0	812
2	XP_006580498.1	1	77.115	87.66	721	154	8	60	778	4	715	0	1146
2	XP_003630608.2	2	86.592	91.81	537	53	7	1	525	1	530	0	929
2	XP_006580493.1	3	74.07	79.84	1022	197	8	66	1077	13	976	0	1461
2	XP_006580492.1	4	84.286	88.81	420	42	2	1	420	1	396	0	729
2	XP_006580491.1	5	76.712	88.13	438	95	2	1	431	1	438	0	664
2	LanFTc2	6	100	100	175	0	0	1	175	1	175	9.84e-135	365
