# Supplementary material for: Expansion of the phosphatidylethanolamine binding protein family in legumes: a case study of Lupinus angustifolius L. FLOWERING LOCUS T homologs, LanFTc1 and LanFTc2
Source: BMC Genomics. 2016 Oct 21;17:820. doi: 10.1186/s12864-016-3150-z (PMC5073747; doi:10.1186/s12864-016-3150-z)
Supplement: Additional file 4: — Transcriptome sequences assigned to genes predicted in superscaffolds carrying LanFTc1 and LanFTc2 genes. (XLS 48 kb) [file 12864_2016_3150_MOESM4_ESM.xls]

## Sheet: LanFTc_superscaffolds_genes_tra
Transcriptome sequences assigned to genes predicted in superscaffolds carrying LanFTc1 and LanFTc2 genes
Superscaffold	Gene No.	Transcriptome assembly species	Sequence name	Pairwise Identity	Query coverage	Bit score	E-value	Hit start	Hit end	Query start	Query end	Sequence Length
1 (LanFTc1)	1	Lupinus angustifolius	GBRP01044235.1	0.965	1	397.943	5.39e-153	119	805	1	227	890
1 (LanFTc1)	1	Lupinus albus	LAGI01_52999	0.974	1	399.322	3.12e-152	82	762	1	227	1076
1 (LanFTc1)	1	Lupinus luteus	l0itg21807	0.963	0.3612	148.305	1.54e-48	488	243	146	227	488
1 (LanFTc1)	2	Lupinus angustifolius	GBRP01030081.1	1	1	323.12	4.31e-121	786	265	1	174	1062
1 (LanFTc1)	2	Lupinus albus	LAGI01_68119	0.555	0.9885	179.337	4.46e-61	65	577	1	172	678
1 (LanFTc1)	2	Lupinus luteus	l0itg48928	0.563	0.9483	181.061	1.69e-61	794	294	1	165	885
1 (LanFTc1)	3	Lupinus angustifolius	GBRP01009925.1	0.852	1	277.951	2e-102	238	804	1	163	975
1 (LanFTc1)	3	Lupinus albus	LAGI01_55493	0.836	1	276.227	5.54e-101	803	237	1	163	1007
1 (LanFTc1)	3	Lupinus luteus	l0itg24279	0.815	1	249.677	5.02e-90	202	768	1	163	1058
1 (LanFTc1)	4	Lupinus angustifolius	GBRP01017036.1	1	0.3184	270.71	4.34e-97	2	448	13	161	450
1 (LanFTc1)	4	Lupinus albus	LAGI01_17500	0.979	1	786.537	0	431	1837	1	468	2319
1 (LanFTc1)	4	Lupinus luteus	l0itg22618	0.977	1	795.847	0	1685	279	1	468	1739
2 (LanFTc2)	1	Lupinus angustifolius	GBRP01042180.1	0.619	0.5374	474.834	7.37e-174	1419	214	275	669	1758
2 (LanFTc2)	1	Lupinus albus	LAGI01_12914	0.526	0.9034	606.549	0	193	2190	17	680	2627
2 (LanFTc2)	1	Lupinus luteus	l0itg56299	0.511	0.4503	304.156	2.1e-104	11	979	403	733	1211
2 (LanFTc2)	2	Lupinus angustifolius	GBRP01031460.1	1	0.4655	464.145	1.63e-176	752	3	1	250	857
2 (LanFTc2)	2	Lupinus albus	LAGI01_21333	0.941	1	928.596	0	2023	395	1	537	2125
2 (LanFTc2)	2	Lupinus luteus	l0itg22635	0.99	0.73	722.748	0	2	1177	146	537	1422
2 (LanFTc2)	3	Lupinus angustifolius	GBRP01060765.1	0.944	0.435	751.712	0	3	1277	552	976	1609
2 (LanFTc2)	3	Lupinus albus	LAGI01_4403	0.848	1	1559.59	0	117	3200	1	977	3706
2 (LanFTc2)	3	Lupinus luteus	l0itg07876	0.341	0.2344	92.4463	2.66e-20	1008	232	219	447	1223
2 (LanFTc2)	4	Lupinus angustifolius	GBRP01018166.1	0.693	0.8939	466.214	1.83e-176	1201	107	43	396	1494
2 (LanFTc2)	4	Lupinus albus	LAGI01_32198	0.887	1	669.993	0	197	1441	1	396	1708
2 (LanFTc2)	4	Lupinus luteus	l0itg08590	0.926	1	702.405	0	1702	446	1	396	1897
2 (LanFTc2)	5	Lupinus angustifolius	GBRP01029764.1	0.937	0.6164	442.767	3.68e-168	812	3	4	273	1007
2 (LanFTc2)	5	Lupinus albus	LAGI01_33309	0.909	1	697.578	0	213	1526	1	438	1672
2 (LanFTc2)	5	Lupinus luteus	l0itg23768	0.9	0.8014	544.485	0	1280	231	88	438	1387
2 (LanFTc2)	6	Lupinus angustifolius	GBRP01030081.1	0.783	1	259.332	8.29e-94	786	265	1	175	1062
2 (LanFTc2)	6	Lupinus albus	LAGI01_68119	0.536	0.9429	167.958	2.57e-56	86	577	9	173	678
2 (LanFTc2)	6	Lupinus luteus	l0itg48928	0.527	0.9486	170.027	7.72e-57	794	294	1	166	885

## Sheet: Arkusz1
gi	723505185	gb	GBRP01042180.1	TSA: Lupinus angustifolius comp13597_c0_seq1 transcribed RNA sequence
gi	723515905	gb	GBRP01031460.1	TSA: Lupinus angustifolius comp9903_c0_seq1 transcribed RNA sequence
gi	723486600	gb	GBRP01060765.1	TSA: Lupinus angustifolius comp27450_c0_seq1 transcribed RNA sequence
gi	723529199	gb	GBRP01018166.1	TSA: Lupinus angustifolius comp4833_c0_seq1 transcribed RNA sequence
gi	723517601	gb	GBRP01029764.1	TSA: Lupinus angustifolius comp9646_c0_seq1 transcribed RNA sequence
gi	723517284	gb	GBRP01030081.1	TSA: Lupinus angustifolius comp8708_c0_seq1 transcribed RNA sequence
gi	723503130	gb	GBRP01044235.1	TSA: Lupinus angustifolius comp14038_c0_seq1 transcribed RNA sequence
gi	723517284	gb	GBRP01030081.1	TSA: Lupinus angustifolius comp8708_c0_seq1 transcribed RNA sequence
gi	723543365	gb	GBRP01009925.1	TSA: Lupinus angustifolius comp3703_c0_seq1 transcribed RNA sequence
gi	723530329	gb	GBRP01017036.1	TSA: Lupinus angustifolius comp5175_c0_seq6 transcribed RNA sequence
