# Supplementary material for: Expansion of the phosphatidylethanolamine binding protein family in legumes: a case study of Lupinus angustifolius L. FLOWERING LOCUS T homologs, LanFTc1 and LanFTc2
Source: BMC Genomics. 2016 Oct 21;17:820. doi: 10.1186/s12864-016-3150-z (PMC5073747; doi:10.1186/s12864-016-3150-z)
Supplement: Additional file 5: — Microsyntenic links identified between superscaffold-1 and legume genome regions. Sequences producing numerous links dispersed over many chromosomes were denoted as “repetitive”. (XLS 837 kb) [file 12864_2016_3150_MOESM5_ESM.xls]

## Sheet: gsv_rep
Microsyntenic links identified between superscaffold-1 and legume genome regions
Scaffold	Scaffold start	Scaffold end	Chromosome	Chromosome start	Chromosome end	Score	E-value	Repetitive
1 (LanFTc1)	184814	184857	Ad_1	11261890	11261847	85.3	5e-12	yes
1 (LanFTc1)	184812	184857	Ad_1	19408582	19408627	83.4	2e-11	yes
1 (LanFTc1)	184812	184857	Ad_1	19770460	19770415	83.4	2e-11	yes
1 (LanFTc1)	184811	184856	Ad_1	21950569	21950614	83.4	2e-11	yes
1 (LanFTc1)	184812	184857	Ad_1	23030369	23030324	83.4	2e-11	yes
1 (LanFTc1)	184812	184857	Ad_1	23873594	23873549	83.4	2e-11	yes
1 (LanFTc1)	184812	184859	Ad_1	26885443	26885490	81.4	7e-11	yes
1 (LanFTc1)	184811	184856	Ad_1	30445416	30445371	83.4	2e-11	yes
1 (LanFTc1)	184812	184857	Ad_1	30519020	30519065	83.4	2e-11	yes
1 (LanFTc1)	184812	184857	Ad_1	30654961	30654916	83.4	2e-11	yes
1 (LanFTc1)	184811	184856	Ad_1	31020727	31020772	83.4	2e-11	yes
1 (LanFTc1)	184812	184859	Ad_1	31802047	31802000	81.4	7e-11	yes
1 (LanFTc1)	184812	184859	Ad_1	34070333	34070286	81.4	7e-11	yes
1 (LanFTc1)	184811	184856	Ad_1	35115820	35115775	83.4	2e-11	yes
1 (LanFTc1)	184811	184856	Ad_1	35124970	35124925	83.4	2e-11	yes
1 (LanFTc1)	184812	184857	Ad_1	42198456	42198411	83.4	2e-11	yes
1 (LanFTc1)	184812	184856	Ad_1	43518950	43518994	81.4	7e-11	yes
1 (LanFTc1)	184811	184856	Ad_1	44069225	44069270	83.4	2e-11	yes
1 (LanFTc1)	184811	184856	Ad_1	44135482	44135437	83.4	2e-11	yes
1 (LanFTc1)	184812	184857	Ad_1	45805634	45805589	83.4	2e-11	yes
1 (LanFTc1)	184811	184856	Ad_1	48772016	48771971	83.4	2e-11	yes
1 (LanFTc1)	184812	184857	Ad_1	49310607	49310652	83.4	2e-11	yes
1 (LanFTc1)	184811	184856	Ad_1	56250149	56250194	83.4	2e-11	yes
1 (LanFTc1)	184812	184857	Ad_1	58405562	58405607	83.4	2e-11	yes
1 (LanFTc1)	184812	184857	Ad_1	59596071	59596026	83.4	2e-11	yes
1 (LanFTc1)	125216	125329	Ad_1	60156722	60156609	167	6e-37	yes
1 (LanFTc1)	184811	184852	Ad_1	60273473	60273432	81.4	7e-11	yes
1 (LanFTc1)	184812	184857	Ad_1	60746583	60746628	83.4	2e-11	yes
1 (LanFTc1)	184812	184857	Ad_1	62252652	62252697	83.4	2e-11	yes
1 (LanFTc1)	184812	184857	Ad_1	63274785	63274830	83.4	2e-11	yes
1 (LanFTc1)	184812	184864	Ad_1	63766466	63766414	85.3	5e-12	yes
1 (LanFTc1)	184811	184856	Ad_1	64493247	64493202	83.4	2e-11	yes
1 (LanFTc1)	184812	184857	Ad_1	64592125	64592080	83.4	2e-11	yes
1 (LanFTc1)	184812	184857	Ad_1	66557568	66557523	83.4	2e-11	yes
1 (LanFTc1)	184812	184857	Ad_1	67889428	67889473	83.4	2e-11	yes
1 (LanFTc1)	184812	184859	Ad_1	68987476	68987523	81.4	7e-11	yes
1 (LanFTc1)	184812	184857	Ad_1	69735272	69735317	83.4	2e-11	yes
1 (LanFTc1)	184812	184857	Ad_1	71452411	71452366	83.4	2e-11	yes
1 (LanFTc1)	184812	184857	Ad_1	75619754	75619799	83.4	2e-11	yes
1 (LanFTc1)	184812	184857	Ad_1	77279061	77279106	83.4	2e-11	yes
1 (LanFTc1)	184812	184857	Ad_1	77588296	77588341	83.4	2e-11	yes
1 (LanFTc1)	184812	184857	Ad_1	78727782	78727737	83.4	2e-11	yes
1 (LanFTc1)	184811	184856	Ad_1	79710017	79710062	83.4	2e-11	yes
1 (LanFTc1)	184812	184857	Ad_1	80452106	80452151	83.4	2e-11	yes
1 (LanFTc1)	184812	184859	Ad_1	82096375	82096328	81.4	7e-11	yes
1 (LanFTc1)	184812	184857	Ad_1	82717994	82718039	83.4	2e-11	yes
1 (LanFTc1)	184811	184856	Ad_1	83185156	83185111	83.4	2e-11	yes
1 (LanFTc1)	184811	184856	Ad_1	84249442	84249397	83.4	2e-11	yes
1 (LanFTc1)	184811	184856	Ad_1	85071607	85071562	83.4	2e-11	yes
1 (LanFTc1)	184812	184857	Ad_1	86009164	86009119	83.4	2e-11	yes
1 (LanFTc1)	184812	184857	Ad_1	90885629	90885674	83.4	2e-11	yes
1 (LanFTc1)	184812	184857	Ad_1	103950566	103950521	83.4	2e-11	yes
1 (LanFTc1)	184811	184856	Ad_10	3629181	3629226	83.4	2e-11	yes
1 (LanFTc1)	184812	184857	Ad_10	4556158	4556203	83.4	2e-11	yes
1 (LanFTc1)	184811	184856	Ad_10	7250590	7250635	83.4	2e-11	yes
1 (LanFTc1)	184811	184856	Ad_10	8354739	8354694	83.4	2e-11	yes
1 (LanFTc1)	184811	184856	Ad_10	9990378	9990333	83.4	2e-11	yes
1 (LanFTc1)	184812	184857	Ad_10	10002411	10002366	83.4	2e-11	yes
1 (LanFTc1)	184811	184856	Ad_10	15147058	15147013	83.4	2e-11	yes
1 (LanFTc1)	184812	184857	Ad_10	18351349	18351304	83.4	2e-11	yes
1 (LanFTc1)	184811	184856	Ad_10	18793401	18793446	83.4	2e-11	yes
1 (LanFTc1)	184812	184857	Ad_10	20660250	20660295	83.4	2e-11	yes
1 (LanFTc1)	184812	184857	Ad_10	21792781	21792736	83.4	2e-11	yes
1 (LanFTc1)	29802	30163	Ad_10	23154515	23154154	235	3e-57	no
1 (LanFTc1)	27906	28044	Ad_10	23156382	23156244	135	4e-27	no
1 (LanFTc1)	27702	27836	Ad_10	23166051	23165917	127	9e-25	no
1 (LanFTc1)	184811	184852	Ad_10	23246801	23246760	81.4	7e-11	yes
1 (LanFTc1)	27702	27836	Ad_10	23301412	23301546	121	5e-23	no
1 (LanFTc1)	27906	28044	Ad_10	23301652	23301790	129	2e-25	no
1 (LanFTc1)	29804	30230	Ad_10	23304342	23304765	244	4e-60	no
1 (LanFTc1)	184812	184857	Ad_10	23827687	23827732	83.4	2e-11	yes
1 (LanFTc1)	184811	184856	Ad_10	24020579	24020534	83.4	2e-11	yes
1 (LanFTc1)	184812	184857	Ad_10	25459818	25459773	83.4	2e-11	yes
1 (LanFTc1)	184812	184860	Ad_10	26656101	26656053	89.1	3e-13	yes
1 (LanFTc1)	184812	184857	Ad_10	29070505	29070460	83.4	2e-11	yes
1 (LanFTc1)	184812	184857	Ad_10	29816532	29816487	83.4	2e-11	yes
1 (LanFTc1)	184812	184857	Ad_10	32981282	32981237	83.4	2e-11	yes
1 (LanFTc1)	184811	184856	Ad_10	33197143	33197188	83.4	2e-11	yes
1 (LanFTc1)	184810	184857	Ad_10	33804548	33804595	81.4	7e-11	yes
1 (LanFTc1)	184812	184857	Ad_10	35007040	35007085	83.4	2e-11	yes
1 (LanFTc1)	184812	184857	Ad_10	36503876	36503831	83.4	2e-11	yes
1 (LanFTc1)	184812	184857	Ad_10	37431952	37431907	83.4	2e-11	yes
1 (LanFTc1)	184812	184857	Ad_10	37773482	37773437	83.4	2e-11	yes
1 (LanFTc1)	184812	184857	Ad_10	38151443	38151488	83.4	2e-11	yes
1 (LanFTc1)	184812	184857	Ad_10	38235363	38235318	83.4	2e-11	yes
1 (LanFTc1)	184812	184857	Ad_10	38313855	38313900	83.4	2e-11	yes
1 (LanFTc1)	184811	184856	Ad_10	38359722	38359677	83.4	2e-11	yes
1 (LanFTc1)	184811	184856	Ad_10	40471455	40471410	83.4	2e-11	yes
1 (LanFTc1)	184811	184856	Ad_10	40794482	40794437	83.4	2e-11	yes
1 (LanFTc1)	184812	184857	Ad_10	41592477	41592432	83.4	2e-11	yes
1 (LanFTc1)	184811	184856	Ad_10	42469363	42469408	83.4	2e-11	yes
1 (LanFTc1)	184812	184857	Ad_10	43802265	43802310	83.4	2e-11	yes
1 (LanFTc1)	184812	184857	Ad_10	44252904	44252859	83.4	2e-11	yes
1 (LanFTc1)	184811	184856	Ad_10	47549645	47549600	83.4	2e-11	yes
1 (LanFTc1)	184811	184856	Ad_10	48069457	48069502	83.4	2e-11	yes
1 (LanFTc1)	184812	184857	Ad_10	49027396	49027441	83.4	2e-11	yes
1 (LanFTc1)	184812	184857	Ad_10	49186821	49186776	83.4	2e-11	yes
1 (LanFTc1)	184812	184859	Ad_10	49511881	49511834	81.4	7e-11	yes
1 (LanFTc1)	184811	184856	Ad_10	50157992	50157947	83.4	2e-11	yes
1 (LanFTc1)	184812	184857	Ad_10	50829435	50829390	83.4	2e-11	yes
1 (LanFTc1)	184812	184857	Ad_10	50893532	50893487	83.4	2e-11	yes
1 (LanFTc1)	184812	184857	Ad_10	51201706	51201751	83.4	2e-11	yes
1 (LanFTc1)	184812	184857	Ad_10	51382078	51382033	83.4	2e-11	yes
1 (LanFTc1)	184812	184857	Ad_10	51726319	51726364	83.4	2e-11	yes
1 (LanFTc1)	184812	184857	Ad_10	52058725	52058680	83.4	2e-11	yes
1 (LanFTc1)	184812	184857	Ad_10	53438060	53438015	83.4	2e-11	yes
1 (LanFTc1)	184811	184856	Ad_10	53751506	53751551	83.4	2e-11	yes
1 (LanFTc1)	184812	184857	Ad_10	53955136	53955181	83.4	2e-11	yes
1 (LanFTc1)	184812	184857	Ad_10	54589458	54589503	83.4	2e-11	yes
1 (LanFTc1)	184811	184856	Ad_10	55966894	55966939	83.4	2e-11	yes
1 (LanFTc1)	184811	184856	Ad_10	56225654	56225609	83.4	2e-11	yes
1 (LanFTc1)	184811	184856	Ad_10	56310054	56310009	83.4	2e-11	yes
1 (LanFTc1)	184812	184857	Ad_10	57594451	57594496	83.4	2e-11	yes
1 (LanFTc1)	184812	184859	Ad_10	57832302	57832255	81.4	7e-11	yes
1 (LanFTc1)	184812	184857	Ad_10	58559661	58559706	83.4	2e-11	yes
1 (LanFTc1)	184812	184857	Ad_10	58726665	58726620	83.4	2e-11	yes
1 (LanFTc1)	184811	184856	Ad_10	59069603	59069558	83.4	2e-11	yes
1 (LanFTc1)	184812	184857	Ad_10	59323946	59323901	83.4	2e-11	yes
1 (LanFTc1)	184811	184856	Ad_10	59518539	59518494	83.4	2e-11	yes
1 (LanFTc1)	184812	184857	Ad_10	61033462	61033507	83.4	2e-11	yes
1 (LanFTc1)	184812	184857	Ad_10	61279983	61280028	83.4	2e-11	yes
1 (LanFTc1)	184811	184856	Ad_10	61774241	61774286	83.4	2e-11	yes
1 (LanFTc1)	184811	184856	Ad_10	62090253	62090208	83.4	2e-11	yes
1 (LanFTc1)	184812	184857	Ad_10	62127613	62127658	83.4	2e-11	yes
1 (LanFTc1)	184812	184857	Ad_10	63384950	63384905	83.4	2e-11	yes
1 (LanFTc1)	184811	184856	Ad_10	63906458	63906413	83.4	2e-11	yes
1 (LanFTc1)	184812	184857	Ad_10	65992659	65992614	83.4	2e-11	yes
1 (LanFTc1)	184811	184856	Ad_10	66325536	66325491	83.4	2e-11	yes
1 (LanFTc1)	184811	184856	Ad_10	67560595	67560550	83.4	2e-11	yes
1 (LanFTc1)	184811	184852	Ad_10	67929741	67929700	81.4	7e-11	yes
1 (LanFTc1)	184812	184857	Ad_10	69278046	69278001	83.4	2e-11	yes
1 (LanFTc1)	184812	184857	Ad_10	69599308	69599263	83.4	2e-11	yes
1 (LanFTc1)	184812	184857	Ad_10	70566363	70566318	83.4	2e-11	yes
1 (LanFTc1)	184811	184856	Ad_10	70600046	70600091	83.4	2e-11	yes
1 (LanFTc1)	184812	184857	Ad_10	70951960	70951915	83.4	2e-11	yes
1 (LanFTc1)	184811	184856	Ad_10	71356567	71356522	83.4	2e-11	yes
1 (LanFTc1)	184812	184857	Ad_10	71577332	71577377	83.4	2e-11	yes
1 (LanFTc1)	184811	184856	Ad_10	71826074	71826119	83.4	2e-11	yes
1 (LanFTc1)	184811	184856	Ad_10	72502703	72502658	83.4	2e-11	yes
1 (LanFTc1)	204000	204099	Ad_10	73041045	73040946	112	4e-20	no
1 (LanFTc1)	205114	205538	Ad_10	73070002	73069563	431	3e-116	no
1 (LanFTc1)	204609	204871	Ad_10	73070329	73070067	304	5e-78	no
1 (LanFTc1)	203988	204483	Ad_10	73070952	73070468	354	4e-93	no
1 (LanFTc1)	201911	202031	Ad_10	73074101	73073978	102	3e-17	no
1 (LanFTc1)	201749	201829	Ad_10	73074244	73074164	121	5e-23	no
1 (LanFTc1)	201475	201610	Ad_10	73074459	73074324	146	1e-30	no
1 (LanFTc1)	200905	201422	Ad_10	73075053	73074545	419	9e-113	no
1 (LanFTc1)	154054	154735	Ad_10	73304560	73303878	702	0	no
1 (LanFTc1)	95814	95987	Ad_10	73499506	73499333	133	2e-26	no
1 (LanFTc1)	88984	89056	Ad_10	73501522	73501450	117	7e-22	no
1 (LanFTc1)	88680	88868	Ad_10	73502121	73501933	139	3e-28	no
1 (LanFTc1)	184812	184857	Ad_10	75201041	75201086	83.4	2e-11	yes
1 (LanFTc1)	184811	184856	Ad_10	75820590	75820545	83.4	2e-11	yes
1 (LanFTc1)	184812	184859	Ad_10	76436620	76436667	81.4	7e-11	yes
1 (LanFTc1)	184812	184857	Ad_10	78413311	78413356	83.4	2e-11	yes
1 (LanFTc1)	184812	184857	Ad_10	79257181	79257226	83.4	2e-11	yes
1 (LanFTc1)	184812	184857	Ad_10	80038389	80038434	83.4	2e-11	yes
1 (LanFTc1)	184811	184856	Ad_10	81615661	81615706	83.4	2e-11	yes
1 (LanFTc1)	184812	184857	Ad_10	82051822	82051777	83.4	2e-11	yes
1 (LanFTc1)	184811	184856	Ad_10	86273304	86273259	83.4	2e-11	yes
1 (LanFTc1)	184812	184856	Ad_10	86747816	86747772	81.4	7e-11	yes
1 (LanFTc1)	184812	184857	Ad_10	87150170	87150125	83.4	2e-11	yes
1 (LanFTc1)	184811	184856	Ad_10	93551628	93551583	83.4	2e-11	yes
1 (LanFTc1)	184812	184857	Ad_10	96279033	96278988	83.4	2e-11	yes
1 (LanFTc1)	184812	184857	Ad_10	96311676	96311631	83.4	2e-11	yes
1 (LanFTc1)	184812	184857	Ad_10	101272982	101273027	83.4	2e-11	yes
1 (LanFTc1)	125216	125329	Ad_10	102632223	102632110	127	9e-25	yes
1 (LanFTc1)	184811	184856	Ad_10	104600145	104600190	83.4	2e-11	yes
1 (LanFTc1)	205431	205537	Ad_10	106764186	106764080	119	2e-22	no
1 (LanFTc1)	205140	205341	Ad_10	106764469	106764268	192	2e-44	no
1 (LanFTc1)	204645	204871	Ad_10	106764763	106764537	264	7e-66	no
1 (LanFTc1)	205431	205537	Ad_10	106769065	106768959	119	2e-22	no
1 (LanFTc1)	205140	205341	Ad_10	106769348	106769147	192	2e-44	no
1 (LanFTc1)	204645	204871	Ad_10	106769642	106769416	264	7e-66	no
1 (LanFTc1)	204350	204466	Ad_10	106769819	106769703	116	3e-21	no
1 (LanFTc1)	203937	204199	Ad_10	106770153	106769892	300	7e-77	no
1 (LanFTc1)	201916	202023	Ad_10	106771252	106771142	112	4e-20	no
1 (LanFTc1)	201478	201614	Ad_10	106771616	106771480	102	3e-17	no
1 (LanFTc1)	201129	201418	Ad_10	106773105	106772816	160	1e-34	no
1 (LanFTc1)	125216	125315	Ad_2	7759639	7759738	152	3e-32	yes
1 (LanFTc1)	184812	184859	Ad_2	8290144	8290191	81.4	7e-11	yes
1 (LanFTc1)	184812	184857	Ad_2	11339495	11339540	83.4	2e-11	yes
1 (LanFTc1)	184811	184856	Ad_2	14284263	14284218	83.4	2e-11	yes
1 (LanFTc1)	184812	184859	Ad_2	17562087	17562040	81.4	7e-11	yes
1 (LanFTc1)	184812	184857	Ad_2	17599688	17599733	83.4	2e-11	yes
1 (LanFTc1)	184811	184856	Ad_2	19018070	19018115	83.4	2e-11	yes
1 (LanFTc1)	184812	184857	Ad_2	19507786	19507741	83.4	2e-11	yes
1 (LanFTc1)	184811	184856	Ad_2	20975814	20975859	83.4	2e-11	yes
1 (LanFTc1)	184812	184857	Ad_2	22932353	22932398	83.4	2e-11	yes
1 (LanFTc1)	184811	184856	Ad_2	25324259	25324304	83.4	2e-11	yes
1 (LanFTc1)	184811	184856	Ad_2	25436472	25436427	83.4	2e-11	yes
1 (LanFTc1)	184811	184856	Ad_2	25840860	25840905	83.4	2e-11	yes
1 (LanFTc1)	184811	184856	Ad_2	26404869	26404824	83.4	2e-11	yes
1 (LanFTc1)	184811	184856	Ad_2	26822262	26822217	83.4	2e-11	yes
1 (LanFTc1)	184812	184859	Ad_2	27243150	27243103	81.4	7e-11	yes
1 (LanFTc1)	184812	184857	Ad_2	28034680	28034635	83.4	2e-11	yes
1 (LanFTc1)	184811	184856	Ad_2	28833315	28833270	83.4	2e-11	yes
1 (LanFTc1)	184812	184857	Ad_2	29176608	29176653	83.4	2e-11	yes
1 (LanFTc1)	184811	184856	Ad_2	30367162	30367117	83.4	2e-11	yes
1 (LanFTc1)	184811	184856	Ad_2	30727442	30727397	83.4	2e-11	yes
1 (LanFTc1)	184812	184857	Ad_2	31510272	31510227	83.4	2e-11	yes
1 (LanFTc1)	184808	184857	Ad_2	32852562	32852611	85.3	5e-12	yes
1 (LanFTc1)	184812	184857	Ad_2	33399558	33399603	83.4	2e-11	yes
1 (LanFTc1)	184812	184857	Ad_2	33875430	33875475	83.4	2e-11	yes
1 (LanFTc1)	184812	184859	Ad_2	34115479	34115526	81.4	7e-11	yes
1 (LanFTc1)	184810	184857	Ad_2	34332028	34332075	81.4	7e-11	yes
1 (LanFTc1)	184812	184859	Ad_2	35339429	35339476	81.4	7e-11	yes
1 (LanFTc1)	184812	184857	Ad_2	35502615	35502570	83.4	2e-11	yes
1 (LanFTc1)	184812	184857	Ad_2	36015341	36015296	83.4	2e-11	yes
1 (LanFTc1)	184812	184857	Ad_2	37634897	37634852	83.4	2e-11	yes
1 (LanFTc1)	184812	184857	Ad_2	38382421	38382376	83.4	2e-11	yes
1 (LanFTc1)	184812	184857	Ad_2	38708160	38708205	83.4	2e-11	yes
1 (LanFTc1)	184812	184857	Ad_2	38832392	38832347	83.4	2e-11	yes
1 (LanFTc1)	184811	184856	Ad_2	39017522	39017567	83.4	2e-11	yes
1 (LanFTc1)	184812	184857	Ad_2	39098680	39098635	83.4	2e-11	yes
1 (LanFTc1)	184812	184857	Ad_2	40320448	40320493	83.4	2e-11	yes
1 (LanFTc1)	184811	184856	Ad_2	40447525	40447570	83.4	2e-11	yes
1 (LanFTc1)	184811	184856	Ad_2	40553281	40553326	83.4	2e-11	yes
1 (LanFTc1)	184811	184856	Ad_2	41092941	41092986	83.4	2e-11	yes
1 (LanFTc1)	184812	184857	Ad_2	41214757	41214712	83.4	2e-11	yes
1 (LanFTc1)	184812	184857	Ad_2	41466938	41466983	83.4	2e-11	yes
1 (LanFTc1)	184812	184857	Ad_2	41993299	41993344	83.4	2e-11	yes
1 (LanFTc1)	184812	184857	Ad_2	43794383	43794428	83.4	2e-11	yes
1 (LanFTc1)	184812	184857	Ad_2	43935704	43935659	83.4	2e-11	yes
1 (LanFTc1)	184812	184857	Ad_2	44891495	44891540	83.4	2e-11	yes
1 (LanFTc1)	184811	184856	Ad_2	48738190	48738145	83.4	2e-11	yes
1 (LanFTc1)	184812	184859	Ad_2	50544345	50544298	81.4	7e-11	yes
1 (LanFTc1)	184812	184857	Ad_2	51081494	51081539	83.4	2e-11	yes
1 (LanFTc1)	184812	184857	Ad_2	51620760	51620805	83.4	2e-11	yes
1 (LanFTc1)	184812	184857	Ad_2	51722349	51722304	83.4	2e-11	yes
1 (LanFTc1)	184811	184856	Ad_2	51994564	51994609	83.4	2e-11	yes
1 (LanFTc1)	184812	184857	Ad_2	52806446	52806401	83.4	2e-11	yes
1 (LanFTc1)	184812	184857	Ad_2	53312681	53312726	83.4	2e-11	yes
1 (LanFTc1)	184811	184856	Ad_2	53506059	53506014	83.4	2e-11	yes
1 (LanFTc1)	184811	184856	Ad_2	53525435	53525390	83.4	2e-11	yes
1 (LanFTc1)	184812	184857	Ad_2	54450552	54450597	83.4	2e-11	yes
1 (LanFTc1)	184811	184856	Ad_2	54710488	54710533	83.4	2e-11	yes
1 (LanFTc1)	184812	184857	Ad_2	55088843	55088798	83.4	2e-11	yes
1 (LanFTc1)	184812	184857	Ad_2	55707918	55707873	83.4	2e-11	yes
1 (LanFTc1)	184811	184856	Ad_2	55966487	55966442	83.4	2e-11	yes
1 (LanFTc1)	184812	184857	Ad_2	56131786	56131831	83.4	2e-11	yes
1 (LanFTc1)	184812	184857	Ad_2	56231966	56232011	83.4	2e-11	yes
1 (LanFTc1)	184811	184856	Ad_2	56419449	56419404	83.4	2e-11	yes
1 (LanFTc1)	184812	184857	Ad_2	56830344	56830389	83.4	2e-11	yes
1 (LanFTc1)	184811	184856	Ad_2	57157771	57157816	83.4	2e-11	yes
1 (LanFTc1)	184812	184857	Ad_2	58040316	58040271	83.4	2e-11	yes
1 (LanFTc1)	184811	184856	Ad_2	58218507	58218552	83.4	2e-11	yes
1 (LanFTc1)	184811	184856	Ad_2	58476889	58476844	83.4	2e-11	yes
1 (LanFTc1)	184810	184857	Ad_2	59973453	59973406	81.4	7e-11	yes
1 (LanFTc1)	184812	184857	Ad_2	60225463	60225508	83.4	2e-11	yes
1 (LanFTc1)	184811	184856	Ad_2	61420969	61420924	83.4	2e-11	yes
1 (LanFTc1)	184812	184857	Ad_2	63285602	63285647	83.4	2e-11	yes
1 (LanFTc1)	184811	184856	Ad_2	64488279	64488234	83.4	2e-11	yes
1 (LanFTc1)	184812	184857	Ad_2	65161168	65161123	83.4	2e-11	yes
1 (LanFTc1)	184808	184857	Ad_2	66384208	66384159	85.3	5e-12	yes
1 (LanFTc1)	184812	184857	Ad_2	66516448	66516493	83.4	2e-11	yes
1 (LanFTc1)	184812	184857	Ad_2	67233237	67233282	83.4	2e-11	yes
1 (LanFTc1)	184812	184857	Ad_2	70157089	70157044	83.4	2e-11	yes
1 (LanFTc1)	184812	184856	Ad_2	72439126	72439170	81.4	7e-11	yes
1 (LanFTc1)	125216	125288	Ad_2	74895511	74895583	123	1e-23	yes
1 (LanFTc1)	184812	184857	Ad_2	75422154	75422109	83.4	2e-11	yes
1 (LanFTc1)	184811	184856	Ad_2	77791373	77791328	83.4	2e-11	yes
1 (LanFTc1)	184808	184857	Ad_2	82902128	82902079	85.3	5e-12	yes
1 (LanFTc1)	125216	125329	Ad_2	93844421	93844534	162	3e-35	yes
1 (LanFTc1)	184812	184856	Ad_3	2393308	2393264	81.4	7e-11	yes
1 (LanFTc1)	184812	184857	Ad_3	16385386	16385431	83.4	2e-11	yes
1 (LanFTc1)	184811	184856	Ad_3	16409429	16409384	83.4	2e-11	yes
1 (LanFTc1)	184812	184857	Ad_3	19466748	19466793	83.4	2e-11	yes
1 (LanFTc1)	184811	184856	Ad_3	21013802	21013757	83.4	2e-11	yes
1 (LanFTc1)	184812	184857	Ad_3	24429430	24429475	83.4	2e-11	yes
1 (LanFTc1)	184812	184857	Ad_3	24435128	24435173	83.4	2e-11	yes
1 (LanFTc1)	184812	184857	Ad_3	28639507	28639552	83.4	2e-11	yes
1 (LanFTc1)	184812	184857	Ad_3	30806331	30806286	83.4	2e-11	yes
1 (LanFTc1)	184812	184857	Ad_3	30991668	30991623	83.4	2e-11	yes
1 (LanFTc1)	184812	184857	Ad_3	31073452	31073407	83.4	2e-11	yes
1 (LanFTc1)	184811	184856	Ad_3	33781082	33781037	83.4	2e-11	yes
1 (LanFTc1)	184811	184856	Ad_3	38130228	38130273	83.4	2e-11	yes
1 (LanFTc1)	184812	184857	Ad_3	42194829	42194784	83.4	2e-11	yes
1 (LanFTc1)	184811	184856	Ad_3	43250649	43250604	83.4	2e-11	yes
1 (LanFTc1)	184811	184856	Ad_3	45288233	45288188	83.4	2e-11	yes
1 (LanFTc1)	184812	184857	Ad_3	46660736	46660691	83.4	2e-11	yes
1 (LanFTc1)	184812	184857	Ad_3	48495949	48495904	83.4	2e-11	yes
1 (LanFTc1)	184812	184857	Ad_3	50499108	50499153	83.4	2e-11	yes
1 (LanFTc1)	184811	184856	Ad_3	50576153	50576108	83.4	2e-11	yes
1 (LanFTc1)	184812	184857	Ad_3	50740570	50740615	83.4	2e-11	yes
1 (LanFTc1)	184811	184856	Ad_3	50855214	50855169	83.4	2e-11	yes
1 (LanFTc1)	184812	184859	Ad_3	51202759	51202712	81.4	7e-11	yes
1 (LanFTc1)	184812	184859	Ad_3	51206442	51206395	81.4	7e-11	yes
1 (LanFTc1)	184811	184856	Ad_3	51867932	51867887	83.4	2e-11	yes
1 (LanFTc1)	184812	184859	Ad_3	52260795	52260842	81.4	7e-11	yes
1 (LanFTc1)	184812	184857	Ad_3	52266719	52266764	83.4	2e-11	yes
1 (LanFTc1)	184811	184856	Ad_3	52693428	52693383	83.4	2e-11	yes
1 (LanFTc1)	184812	184859	Ad_3	53370287	53370334	81.4	7e-11	yes
1 (LanFTc1)	184811	184856	Ad_3	53887450	53887405	83.4	2e-11	yes
1 (LanFTc1)	184811	184856	Ad_3	54346811	54346856	83.4	2e-11	yes
1 (LanFTc1)	184810	184857	Ad_3	54444273	54444226	81.4	7e-11	yes
1 (LanFTc1)	184808	184857	Ad_3	55542064	55542113	85.3	5e-12	yes
1 (LanFTc1)	184811	184856	Ad_3	55846002	55846047	83.4	2e-11	yes
1 (LanFTc1)	184812	184859	Ad_3	56831750	56831797	81.4	7e-11	yes
1 (LanFTc1)	184811	184856	Ad_3	58197262	58197307	83.4	2e-11	yes
1 (LanFTc1)	184811	184856	Ad_3	58533951	58533996	83.4	2e-11	yes
1 (LanFTc1)	184812	184859	Ad_3	60733256	60733209	81.4	7e-11	yes
1 (LanFTc1)	184811	184856	Ad_3	60999937	60999982	83.4	2e-11	yes
1 (LanFTc1)	184811	184856	Ad_3	61179592	61179547	83.4	2e-11	yes
1 (LanFTc1)	184812	184859	Ad_3	61952818	61952771	81.4	7e-11	yes
1 (LanFTc1)	184812	184857	Ad_3	62123326	62123371	83.4	2e-11	yes
1 (LanFTc1)	184811	184856	Ad_3	62410454	62410409	83.4	2e-11	yes
1 (LanFTc1)	184811	184856	Ad_3	62526333	62526288	83.4	2e-11	yes
1 (LanFTc1)	184812	184856	Ad_3	62625748	62625704	81.4	7e-11	yes
1 (LanFTc1)	184812	184857	Ad_3	62648219	62648174	83.4	2e-11	yes
1 (LanFTc1)	184812	184857	Ad_3	63219733	63219778	83.4	2e-11	yes
1 (LanFTc1)	184812	184856	Ad_3	64235997	64236041	81.4	7e-11	yes
1 (LanFTc1)	184812	184857	Ad_3	65575226	65575271	83.4	2e-11	yes
1 (LanFTc1)	184812	184859	Ad_3	67539519	67539472	81.4	7e-11	yes
1 (LanFTc1)	184811	184856	Ad_3	67630400	67630445	83.4	2e-11	yes
1 (LanFTc1)	184812	184857	Ad_3	68645685	68645640	83.4	2e-11	yes
1 (LanFTc1)	184812	184857	Ad_3	68974165	68974210	83.4	2e-11	yes
1 (LanFTc1)	184812	184859	Ad_3	69806919	69806872	81.4	7e-11	yes
1 (LanFTc1)	184812	184857	Ad_3	70203350	70203395	83.4	2e-11	yes
1 (LanFTc1)	184811	184856	Ad_3	70378579	70378534	83.4	2e-11	yes
1 (LanFTc1)	184811	184856	Ad_3	72731196	72731241	83.4	2e-11	yes
1 (LanFTc1)	184812	184857	Ad_3	72956560	72956515	83.4	2e-11	yes
1 (LanFTc1)	184811	184857	Ad_3	73080347	73080301	85.3	5e-12	yes
1 (LanFTc1)	184812	184857	Ad_3	73679843	73679798	83.4	2e-11	yes
1 (LanFTc1)	184812	184857	Ad_3	73700359	73700404	83.4	2e-11	yes
1 (LanFTc1)	184812	184857	Ad_3	75692480	75692525	83.4	2e-11	yes
1 (LanFTc1)	184811	184856	Ad_3	75901232	75901187	83.4	2e-11	yes
1 (LanFTc1)	184812	184857	Ad_3	75911059	75911104	83.4	2e-11	yes
1 (LanFTc1)	184811	184856	Ad_3	75915581	75915626	83.4	2e-11	yes
1 (LanFTc1)	184811	184856	Ad_3	76482027	76481982	83.4	2e-11	yes
1 (LanFTc1)	184811	184856	Ad_3	76765017	76765062	83.4	2e-11	yes
1 (LanFTc1)	184811	184856	Ad_3	78300415	78300370	83.4	2e-11	yes
1 (LanFTc1)	184812	184857	Ad_3	81441573	81441528	83.4	2e-11	yes
1 (LanFTc1)	125216	125273	Ad_3	82701268	82701325	94.9	6e-15	yes
1 (LanFTc1)	184812	184857	Ad_3	83557056	83557011	83.4	2e-11	yes
1 (LanFTc1)	184811	184856	Ad_3	83685146	83685101	83.4	2e-11	yes
1 (LanFTc1)	184812	184857	Ad_3	84161025	84161070	83.4	2e-11	yes
1 (LanFTc1)	184811	184856	Ad_3	86361373	86361418	83.4	2e-11	yes
1 (LanFTc1)	184812	184857	Ad_3	86652556	86652601	83.4	2e-11	yes
1 (LanFTc1)	184812	184857	Ad_3	86985029	86984984	83.4	2e-11	yes
1 (LanFTc1)	184812	184857	Ad_3	87302292	87302247	83.4	2e-11	yes
1 (LanFTc1)	184812	184857	Ad_3	88838445	88838490	83.4	2e-11	yes
1 (LanFTc1)	184811	184856	Ad_3	89683866	89683821	83.4	2e-11	yes
1 (LanFTc1)	125261	125329	Ad_3	89845313	89845381	93	2e-14	yes
1 (LanFTc1)	184811	184856	Ad_3	90291213	90291168	83.4	2e-11	yes
1 (LanFTc1)	184812	184859	Ad_3	90558070	90558023	81.4	7e-11	yes
1 (LanFTc1)	184812	184856	Ad_3	91330293	91330249	81.4	7e-11	yes
1 (LanFTc1)	184812	184857	Ad_3	93423006	93422961	83.4	2e-11	yes
1 (LanFTc1)	184811	184856	Ad_3	93675193	93675148	83.4	2e-11	yes
1 (LanFTc1)	184812	184857	Ad_3	93735560	93735515	83.4	2e-11	yes
1 (LanFTc1)	184811	184856	Ad_3	93895375	93895330	83.4	2e-11	yes
1 (LanFTc1)	184811	184856	Ad_3	95087352	95087397	83.4	2e-11	yes
1 (LanFTc1)	184812	184859	Ad_3	95545263	95545216	81.4	7e-11	yes
1 (LanFTc1)	184812	184857	Ad_3	95638418	95638373	83.4	2e-11	yes
1 (LanFTc1)	184812	184857	Ad_3	97756506	97756461	83.4	2e-11	yes
1 (LanFTc1)	184812	184856	Ad_3	98238422	98238378	81.4	7e-11	yes
1 (LanFTc1)	184812	184857	Ad_3	98709198	98709153	83.4	2e-11	yes
1 (LanFTc1)	184812	184857	Ad_3	99025967	99025922	83.4	2e-11	yes
1 (LanFTc1)	184812	184857	Ad_3	99226593	99226548	83.4	2e-11	yes
1 (LanFTc1)	184812	184857	Ad_3	99266717	99266762	83.4	2e-11	yes
1 (LanFTc1)	184812	184857	Ad_3	100034131	100034086	83.4	2e-11	yes
1 (LanFTc1)	184812	184857	Ad_3	102855836	102855791	83.4	2e-11	yes
1 (LanFTc1)	184812	184857	Ad_3	102880856	102880811	83.4	2e-11	yes
1 (LanFTc1)	184812	184857	Ad_3	103964090	103964045	83.4	2e-11	yes
1 (LanFTc1)	184811	184852	Ad_3	104265005	104265046	81.4	7e-11	yes
1 (LanFTc1)	184812	184857	Ad_3	106439269	106439314	83.4	2e-11	yes
1 (LanFTc1)	184812	184857	Ad_3	106581756	106581711	83.4	2e-11	yes
1 (LanFTc1)	184812	184857	Ad_3	107804639	107804684	83.4	2e-11	yes
1 (LanFTc1)	184811	184856	Ad_3	108520419	108520374	83.4	2e-11	yes
1 (LanFTc1)	184811	184856	Ad_3	109691946	109691901	83.4	2e-11	yes
1 (LanFTc1)	184812	184857	Ad_3	109933593	109933548	83.4	2e-11	yes
1 (LanFTc1)	125227	125329	Ad_3	111018635	111018533	135	4e-27	yes
1 (LanFTc1)	184812	184857	Ad_3	113169682	113169637	83.4	2e-11	yes
1 (LanFTc1)	184811	184856	Ad_3	115508516	115508561	83.4	2e-11	yes
1 (LanFTc1)	184812	184857	Ad_3	115848739	115848694	83.4	2e-11	yes
1 (LanFTc1)	125216	125329	Ad_3	120321790	120321903	173	1e-38	yes
1 (LanFTc1)	184812	184859	Ad_3	120428855	120428902	81.4	7e-11	yes
1 (LanFTc1)	184812	184857	Ad_3	123565288	123565243	83.4	2e-11	yes
1 (LanFTc1)	125216	125329	Ad_4	672991	673104	104	8e-18	yes
1 (LanFTc1)	184812	184857	Ad_4	8844564	8844609	83.4	2e-11	yes
1 (LanFTc1)	125216	125308	Ad_4	10061571	10061479	144	5e-30	yes
1 (LanFTc1)	184808	184857	Ad_4	10087356	10087307	85.3	5e-12	yes
1 (LanFTc1)	184812	184859	Ad_4	13131590	13131637	81.4	7e-11	yes
1 (LanFTc1)	184812	184857	Ad_4	13654105	13654060	83.4	2e-11	yes
1 (LanFTc1)	184812	184857	Ad_4	14105485	14105530	83.4	2e-11	yes
1 (LanFTc1)	184812	184856	Ad_4	15830714	15830670	81.4	7e-11	yes
1 (LanFTc1)	184812	184857	Ad_4	16554410	16554455	83.4	2e-11	yes
1 (LanFTc1)	184812	184857	Ad_4	16760467	16760512	83.4	2e-11	yes
1 (LanFTc1)	184812	184857	Ad_4	19217652	19217697	83.4	2e-11	yes
1 (LanFTc1)	184811	184856	Ad_4	19352433	19352388	83.4	2e-11	yes
1 (LanFTc1)	184812	184857	Ad_4	21332415	21332460	83.4	2e-11	yes
1 (LanFTc1)	184812	184856	Ad_4	21438304	21438348	81.4	7e-11	yes
1 (LanFTc1)	184812	184858	Ad_4	24279688	24279734	85.3	5e-12	yes
1 (LanFTc1)	184812	184857	Ad_4	25241672	25241627	83.4	2e-11	yes
1 (LanFTc1)	184811	184856	Ad_4	29234432	29234387	83.4	2e-11	yes
1 (LanFTc1)	184812	184857	Ad_4	29578854	29578899	83.4	2e-11	yes
1 (LanFTc1)	184812	184857	Ad_4	29846403	29846448	83.4	2e-11	yes
1 (LanFTc1)	184811	184856	Ad_4	32285754	32285709	83.4	2e-11	yes
1 (LanFTc1)	184812	184857	Ad_4	33790194	33790149	83.4	2e-11	yes
1 (LanFTc1)	184812	184857	Ad_4	33829709	33829754	83.4	2e-11	yes
1 (LanFTc1)	184811	184856	Ad_4	33846447	33846402	83.4	2e-11	yes
1 (LanFTc1)	184812	184857	Ad_4	33904136	33904181	83.4	2e-11	yes
1 (LanFTc1)	184811	184856	Ad_4	34417108	34417153	83.4	2e-11	yes
1 (LanFTc1)	184812	184859	Ad_4	34678910	34678863	81.4	7e-11	yes
1 (LanFTc1)	184812	184859	Ad_4	36044455	36044502	81.4	7e-11	yes
1 (LanFTc1)	184812	184859	Ad_4	36287282	36287329	81.4	7e-11	yes
1 (LanFTc1)	184812	184857	Ad_4	37566475	37566430	83.4	2e-11	yes
1 (LanFTc1)	184812	184856	Ad_4	38279605	38279561	81.4	7e-11	yes
1 (LanFTc1)	184812	184856	Ad_4	39607900	39607944	81.4	7e-11	yes
1 (LanFTc1)	184811	184856	Ad_4	42252973	42253018	83.4	2e-11	yes
1 (LanFTc1)	184808	184858	Ad_4	44335045	44335095	81.4	7e-11	yes
1 (LanFTc1)	184811	184856	Ad_4	45453364	45453319	83.4	2e-11	yes
1 (LanFTc1)	184812	184857	Ad_4	45937950	45937905	83.4	2e-11	yes
1 (LanFTc1)	184812	184857	Ad_4	47432915	47432960	83.4	2e-11	yes
1 (LanFTc1)	201301	201418	Ad_4	48530607	48530724	123	1e-23	no
1 (LanFTc1)	184812	184857	Ad_4	48948564	48948519	83.4	2e-11	yes
1 (LanFTc1)	184814	184857	Ad_4	53947196	53947153	85.3	5e-12	yes
1 (LanFTc1)	184812	184857	Ad_4	54317749	54317794	83.4	2e-11	yes
1 (LanFTc1)	184811	184856	Ad_4	54996048	54996003	83.4	2e-11	yes
1 (LanFTc1)	184812	184857	Ad_4	55321180	55321225	83.4	2e-11	yes
1 (LanFTc1)	184812	184857	Ad_4	56062186	56062231	83.4	2e-11	yes
1 (LanFTc1)	184811	184856	Ad_4	56710749	56710794	83.4	2e-11	yes
1 (LanFTc1)	184812	184857	Ad_4	56794477	56794432	83.4	2e-11	yes
1 (LanFTc1)	184811	184856	Ad_4	57789266	57789221	83.4	2e-11	yes
1 (LanFTc1)	184812	184857	Ad_4	59012113	59012068	83.4	2e-11	yes
1 (LanFTc1)	125216	125329	Ad_4	59151413	59151300	162	3e-35	yes
1 (LanFTc1)	184812	184857	Ad_4	63404318	63404273	83.4	2e-11	yes
1 (LanFTc1)	184812	184857	Ad_4	65503364	65503409	83.4	2e-11	yes
1 (LanFTc1)	184812	184857	Ad_4	67076142	67076097	83.4	2e-11	yes
1 (LanFTc1)	184811	184856	Ad_4	67554769	67554814	83.4	2e-11	yes
1 (LanFTc1)	184811	184856	Ad_4	68739289	68739244	83.4	2e-11	yes
1 (LanFTc1)	184812	184857	Ad_4	70034205	70034250	83.4	2e-11	yes
1 (LanFTc1)	184812	184857	Ad_4	70724204	70724159	83.4	2e-11	yes
1 (LanFTc1)	184812	184857	Ad_4	72143541	72143586	83.4	2e-11	yes
1 (LanFTc1)	184811	184856	Ad_4	75268254	75268209	83.4	2e-11	yes
1 (LanFTc1)	184811	184856	Ad_4	76843814	76843769	83.4	2e-11	yes
1 (LanFTc1)	184812	184857	Ad_4	77511924	77511969	83.4	2e-11	yes
1 (LanFTc1)	184812	184859	Ad_4	78864352	78864305	81.4	7e-11	yes
1 (LanFTc1)	184812	184856	Ad_4	79446351	79446307	81.4	7e-11	yes
1 (LanFTc1)	125229	125282	Ad_4	80993287	80993234	93	2e-14	yes
1 (LanFTc1)	184812	184859	Ad_4	80999552	80999599	81.4	7e-11	yes
1 (LanFTc1)	184811	184856	Ad_4	81218649	81218604	83.4	2e-11	yes
1 (LanFTc1)	184811	184856	Ad_4	81487978	81488023	83.4	2e-11	yes
1 (LanFTc1)	184811	184856	Ad_4	83307775	83307730	83.4	2e-11	yes
1 (LanFTc1)	184812	184857	Ad_4	83998125	83998170	83.4	2e-11	yes
1 (LanFTc1)	184812	184857	Ad_4	84370220	84370265	83.4	2e-11	yes
1 (LanFTc1)	184812	184857	Ad_4	85416615	85416570	83.4	2e-11	yes
1 (LanFTc1)	184812	184857	Ad_4	85500736	85500691	83.4	2e-11	yes
1 (LanFTc1)	184812	184857	Ad_4	86477414	86477459	83.4	2e-11	yes
1 (LanFTc1)	184811	184856	Ad_4	87901162	87901207	83.4	2e-11	yes
1 (LanFTc1)	184812	184857	Ad_4	88190358	88190313	83.4	2e-11	yes
1 (LanFTc1)	184812	184857	Ad_4	88618354	88618309	83.4	2e-11	yes
1 (LanFTc1)	184812	184857	Ad_4	90703268	90703223	83.4	2e-11	yes
1 (LanFTc1)	184811	184852	Ad_4	91035184	91035143	81.4	7e-11	yes
1 (LanFTc1)	184812	184857	Ad_4	92317440	92317395	83.4	2e-11	yes
1 (LanFTc1)	184811	184852	Ad_4	92822527	92822568	81.4	7e-11	yes
1 (LanFTc1)	184812	184857	Ad_4	99522013	99522058	83.4	2e-11	yes
1 (LanFTc1)	184812	184857	Ad_4	99959679	99959634	83.4	2e-11	yes
1 (LanFTc1)	184811	184856	Ad_4	100102127	100102082	83.4	2e-11	yes
1 (LanFTc1)	184811	184856	Ad_4	100285854	100285899	83.4	2e-11	yes
1 (LanFTc1)	184812	184857	Ad_4	104058302	104058347	83.4	2e-11	yes
1 (LanFTc1)	184812	184857	Ad_4	104103845	104103800	83.4	2e-11	yes
1 (LanFTc1)	184812	184857	Ad_4	111139822	111139777	83.4	2e-11	yes
1 (LanFTc1)	184811	184856	Ad_4	111621238	111621283	83.4	2e-11	yes
1 (LanFTc1)	184811	184856	Ad_4	118282737	118282692	83.4	2e-11	yes
1 (LanFTc1)	184812	184857	Ad_5	10714556	10714601	83.4	2e-11	yes
1 (LanFTc1)	184812	184857	Ad_5	14240516	14240471	83.4	2e-11	yes
1 (LanFTc1)	184811	184856	Ad_5	14289242	14289197	83.4	2e-11	yes
1 (LanFTc1)	125216	125329	Ad_5	15038710	15038597	173	1e-38	yes
1 (LanFTc1)	184812	184857	Ad_5	19343736	19343691	83.4	2e-11	yes
1 (LanFTc1)	184811	184856	Ad_5	19996050	19996095	83.4	2e-11	yes
1 (LanFTc1)	184812	184857	Ad_5	24199380	24199335	83.4	2e-11	yes
1 (LanFTc1)	184812	184857	Ad_5	27751564	27751519	83.4	2e-11	yes
1 (LanFTc1)	184812	184857	Ad_5	29494455	29494500	83.4	2e-11	yes
1 (LanFTc1)	184812	184857	Ad_5	31067181	31067136	83.4	2e-11	yes
1 (LanFTc1)	184811	184856	Ad_5	32938417	32938462	83.4	2e-11	yes
1 (LanFTc1)	184811	184856	Ad_5	35416802	35416847	83.4	2e-11	yes
1 (LanFTc1)	184812	184856	Ad_5	35703129	35703085	81.4	7e-11	yes
1 (LanFTc1)	184812	184857	Ad_5	37411363	37411408	83.4	2e-11	yes
1 (LanFTc1)	184812	184857	Ad_5	37753611	37753566	83.4	2e-11	yes
1 (LanFTc1)	184812	184857	Ad_5	39835106	39835151	83.4	2e-11	yes
1 (LanFTc1)	184811	184856	Ad_5	41497271	41497226	83.4	2e-11	yes
1 (LanFTc1)	184811	184856	Ad_5	42440178	42440223	83.4	2e-11	yes
1 (LanFTc1)	184812	184857	Ad_5	42959513	42959558	83.4	2e-11	yes
1 (LanFTc1)	184812	184859	Ad_5	49042631	49042678	81.4	7e-11	yes
1 (LanFTc1)	184811	184856	Ad_5	51783440	51783395	83.4	2e-11	yes
1 (LanFTc1)	184811	184856	Ad_5	52955226	52955181	83.4	2e-11	yes
1 (LanFTc1)	184811	184856	Ad_5	53278367	53278322	83.4	2e-11	yes
1 (LanFTc1)	184812	184856	Ad_5	53742815	53742771	81.4	7e-11	yes
1 (LanFTc1)	184812	184857	Ad_5	54611522	54611477	83.4	2e-11	yes
1 (LanFTc1)	184811	184856	Ad_5	55075298	55075253	83.4	2e-11	yes
1 (LanFTc1)	184812	184859	Ad_5	56907452	56907405	81.4	7e-11	yes
1 (LanFTc1)	184812	184857	Ad_5	57566778	57566733	83.4	2e-11	yes
1 (LanFTc1)	184811	184856	Ad_5	57812750	57812705	83.4	2e-11	yes
1 (LanFTc1)	184812	184857	Ad_5	58387360	58387405	83.4	2e-11	yes
1 (LanFTc1)	184812	184859	Ad_5	61501286	61501333	81.4	7e-11	yes
1 (LanFTc1)	184812	184857	Ad_5	61784252	61784297	83.4	2e-11	yes
1 (LanFTc1)	184812	184857	Ad_5	61836145	61836190	83.4	2e-11	yes
1 (LanFTc1)	184811	184856	Ad_5	62351576	62351531	83.4	2e-11	yes
1 (LanFTc1)	184812	184857	Ad_5	64200378	64200423	83.4	2e-11	yes
1 (LanFTc1)	184812	184857	Ad_5	64224573	64224528	83.4	2e-11	yes
1 (LanFTc1)	184812	184857	Ad_5	64490807	64490762	83.4	2e-11	yes
1 (LanFTc1)	184811	184852	Ad_5	65207782	65207741	81.4	7e-11	yes
1 (LanFTc1)	184811	184856	Ad_5	65938833	65938788	83.4	2e-11	yes
1 (LanFTc1)	184812	184856	Ad_5	66861863	66861907	81.4	7e-11	yes
1 (LanFTc1)	184810	184857	Ad_5	67445672	67445719	81.4	7e-11	yes
1 (LanFTc1)	184812	184857	Ad_5	67594920	67594965	83.4	2e-11	yes
1 (LanFTc1)	184812	184857	Ad_5	67745288	67745333	83.4	2e-11	yes
1 (LanFTc1)	184812	184859	Ad_5	69426940	69426893	81.4	7e-11	yes
1 (LanFTc1)	184812	184857	Ad_5	69489649	69489694	83.4	2e-11	yes
1 (LanFTc1)	184812	184857	Ad_5	69651024	69650979	83.4	2e-11	yes
1 (LanFTc1)	184812	184859	Ad_5	69661719	69661766	81.4	7e-11	yes
1 (LanFTc1)	184812	184857	Ad_5	73390066	73390021	83.4	2e-11	yes
1 (LanFTc1)	184812	184857	Ad_5	74331892	74331937	83.4	2e-11	yes
1 (LanFTc1)	184811	184856	Ad_5	74385304	74385349	83.4	2e-11	yes
1 (LanFTc1)	184811	184856	Ad_5	74498332	74498377	83.4	2e-11	yes
1 (LanFTc1)	184812	184859	Ad_5	74981764	74981811	81.4	7e-11	yes
1 (LanFTc1)	184812	184857	Ad_5	75270751	75270796	83.4	2e-11	yes
1 (LanFTc1)	184812	184856	Ad_5	76529530	76529486	81.4	7e-11	yes
1 (LanFTc1)	184811	184856	Ad_5	76776470	76776425	83.4	2e-11	yes
1 (LanFTc1)	184812	184859	Ad_5	77446772	77446725	81.4	7e-11	yes
1 (LanFTc1)	184812	184857	Ad_5	77933942	77933897	83.4	2e-11	yes
1 (LanFTc1)	184811	184856	Ad_5	78568221	78568266	83.4	2e-11	yes
1 (LanFTc1)	184811	184856	Ad_5	80072581	80072536	83.4	2e-11	yes
1 (LanFTc1)	184811	184852	Ad_5	83324044	83324085	81.4	7e-11	yes
1 (LanFTc1)	184812	184857	Ad_5	83859889	83859934	83.4	2e-11	yes
1 (LanFTc1)	184812	184857	Ad_5	88975997	88976042	83.4	2e-11	yes
1 (LanFTc1)	184812	184857	Ad_5	109629906	109629951	83.4	2e-11	yes
1 (LanFTc1)	184812	184859	Ad_6	2137690	2137737	81.4	7e-11	yes
1 (LanFTc1)	184811	184856	Ad_6	3370501	3370456	83.4	2e-11	yes
1 (LanFTc1)	184811	184856	Ad_6	16799329	16799284	83.4	2e-11	yes
1 (LanFTc1)	84872	84963	Ad_6	17659439	17659529	81.4	7e-11	no
1 (LanFTc1)	184812	184857	Ad_6	20013446	20013401	83.4	2e-11	yes
1 (LanFTc1)	184812	184857	Ad_6	20376898	20376943	83.4	2e-11	yes
1 (LanFTc1)	184812	184857	Ad_6	20567062	20567107	83.4	2e-11	yes
1 (LanFTc1)	184812	184857	Ad_6	20943143	20943188	83.4	2e-11	yes
1 (LanFTc1)	184808	184857	Ad_6	21026439	21026390	85.3	5e-12	yes
1 (LanFTc1)	184811	184856	Ad_6	21234966	21234921	83.4	2e-11	yes
1 (LanFTc1)	184811	184856	Ad_6	21994393	21994348	83.4	2e-11	yes
1 (LanFTc1)	184812	184857	Ad_6	24105126	24105171	83.4	2e-11	yes
1 (LanFTc1)	184812	184857	Ad_6	24316841	24316886	83.4	2e-11	yes
1 (LanFTc1)	184812	184857	Ad_6	24957284	24957239	83.4	2e-11	yes
1 (LanFTc1)	184811	184856	Ad_6	25664853	25664808	83.4	2e-11	yes
1 (LanFTc1)	184812	184857	Ad_6	27859630	27859585	83.4	2e-11	yes
1 (LanFTc1)	184812	184857	Ad_6	28919852	28919807	83.4	2e-11	yes
1 (LanFTc1)	184811	184856	Ad_6	29244816	29244771	83.4	2e-11	yes
1 (LanFTc1)	184812	184857	Ad_6	32031066	32031111	83.4	2e-11	yes
1 (LanFTc1)	184812	184857	Ad_6	32404121	32404166	83.4	2e-11	yes
1 (LanFTc1)	184811	184856	Ad_6	32821641	32821596	83.4	2e-11	yes
1 (LanFTc1)	184811	184856	Ad_6	35129535	35129490	83.4	2e-11	yes
1 (LanFTc1)	184812	184857	Ad_6	36075785	36075830	83.4	2e-11	yes
1 (LanFTc1)	184811	184856	Ad_6	36738340	36738295	83.4	2e-11	yes
1 (LanFTc1)	184811	184856	Ad_6	37065012	37065057	83.4	2e-11	yes
1 (LanFTc1)	184811	184856	Ad_6	37547824	37547869	83.4	2e-11	yes
1 (LanFTc1)	184812	184857	Ad_6	37584168	37584213	83.4	2e-11	yes
1 (LanFTc1)	184811	184856	Ad_6	37824706	37824661	83.4	2e-11	yes
1 (LanFTc1)	184812	184857	Ad_6	42589630	42589675	83.4	2e-11	yes
1 (LanFTc1)	184811	184856	Ad_6	43800295	43800250	83.4	2e-11	yes
1 (LanFTc1)	184812	184857	Ad_6	44610721	44610766	83.4	2e-11	yes
1 (LanFTc1)	184812	184857	Ad_6	44761145	44761190	83.4	2e-11	yes
1 (LanFTc1)	184812	184856	Ad_6	45240967	45240923	81.4	7e-11	yes
1 (LanFTc1)	125216	125312	Ad_6	49701959	49701863	152	3e-32	yes
1 (LanFTc1)	184812	184859	Ad_6	50427507	50427554	81.4	7e-11	yes
1 (LanFTc1)	184810	184856	Ad_6	50582798	50582752	85.3	5e-12	yes
1 (LanFTc1)	184812	184857	Ad_6	51874629	51874584	83.4	2e-11	yes
1 (LanFTc1)	184812	184859	Ad_6	52292814	52292767	81.4	7e-11	yes
1 (LanFTc1)	184811	184856	Ad_6	53412570	53412525	83.4	2e-11	yes
1 (LanFTc1)	184811	184856	Ad_6	53702972	53703017	83.4	2e-11	yes
1 (LanFTc1)	184808	184857	Ad_6	54339802	54339753	85.3	5e-12	yes
1 (LanFTc1)	184811	184856	Ad_6	55294357	55294402	83.4	2e-11	yes
1 (LanFTc1)	184812	184856	Ad_6	55470433	55470389	81.4	7e-11	yes
1 (LanFTc1)	184811	184856	Ad_6	55813876	55813831	83.4	2e-11	yes
1 (LanFTc1)	184812	184857	Ad_6	55953407	55953452	83.4	2e-11	yes
1 (LanFTc1)	184811	184856	Ad_6	56535189	56535144	83.4	2e-11	yes
1 (LanFTc1)	184811	184856	Ad_6	59498892	59498937	83.4	2e-11	yes
1 (LanFTc1)	184812	184857	Ad_6	60629195	60629240	83.4	2e-11	yes
1 (LanFTc1)	184812	184860	Ad_6	61076980	61077028	83.4	2e-11	yes
1 (LanFTc1)	184812	184857	Ad_6	61167075	61167030	83.4	2e-11	yes
1 (LanFTc1)	125216	125329	Ad_6	61876845	61876958	162	3e-35	yes
1 (LanFTc1)	184812	184856	Ad_6	63718529	63718485	81.4	7e-11	yes
1 (LanFTc1)	184812	184857	Ad_6	66090236	66090191	83.4	2e-11	yes
1 (LanFTc1)	184811	184856	Ad_6	66266398	66266353	83.4	2e-11	yes
1 (LanFTc1)	184812	184857	Ad_6	68457568	68457613	83.4	2e-11	yes
1 (LanFTc1)	184811	184856	Ad_6	69043639	69043684	83.4	2e-11	yes
1 (LanFTc1)	184812	184859	Ad_6	69887857	69887904	81.4	7e-11	yes
1 (LanFTc1)	184811	184856	Ad_6	70160925	70160880	83.4	2e-11	yes
1 (LanFTc1)	184812	184859	Ad_6	70200784	70200831	81.4	7e-11	yes
1 (LanFTc1)	184811	184856	Ad_6	70643680	70643635	83.4	2e-11	yes
1 (LanFTc1)	184812	184857	Ad_6	71072236	71072281	83.4	2e-11	yes
1 (LanFTc1)	184811	184856	Ad_6	71532279	71532234	83.4	2e-11	yes
1 (LanFTc1)	184811	184856	Ad_6	73024744	73024789	83.4	2e-11	yes
1 (LanFTc1)	184811	184856	Ad_6	73227122	73227167	83.4	2e-11	yes
1 (LanFTc1)	184812	184857	Ad_6	75901893	75901848	83.4	2e-11	yes
1 (LanFTc1)	184812	184857	Ad_6	78070313	78070358	83.4	2e-11	yes
1 (LanFTc1)	184811	184856	Ad_6	81562424	81562469	83.4	2e-11	yes
1 (LanFTc1)	184812	184857	Ad_6	81752788	81752743	83.4	2e-11	yes
1 (LanFTc1)	184812	184857	Ad_6	82057304	82057259	83.4	2e-11	yes
1 (LanFTc1)	184811	184856	Ad_6	82825312	82825357	83.4	2e-11	yes
1 (LanFTc1)	184812	184857	Ad_6	84100382	84100337	83.4	2e-11	yes
1 (LanFTc1)	184812	184857	Ad_6	87199416	87199461	83.4	2e-11	yes
1 (LanFTc1)	184811	184856	Ad_6	87320953	87320998	83.4	2e-11	yes
1 (LanFTc1)	184811	184856	Ad_6	87899928	87899973	83.4	2e-11	yes
1 (LanFTc1)	68237	68382	Ad_6	89193578	89193723	108	5e-19	no
1 (LanFTc1)	68458	68548	Ad_6	89193802	89193892	100	1e-16	no
1 (LanFTc1)	184811	184856	Ad_6	89398425	89398380	83.4	2e-11	yes
1 (LanFTc1)	184812	184857	Ad_6	89937493	89937448	83.4	2e-11	yes
1 (LanFTc1)	203988	204095	Ad_6	91014623	91014516	110	1e-19	no
1 (LanFTc1)	184812	184857	Ad_6	91169662	91169617	83.4	2e-11	yes
1 (LanFTc1)	29804	30126	Ad_6	91691277	91690955	217	5e-52	no
1 (LanFTc1)	27906	28044	Ad_6	91693468	91693330	123	1e-23	no
1 (LanFTc1)	27702	27836	Ad_6	91693708	91693574	133	2e-26	no
1 (LanFTc1)	184812	184857	Ad_6	95470715	95470760	83.4	2e-11	yes
1 (LanFTc1)	184814	184858	Ad_6	95735827	95735871	81.4	7e-11	yes
1 (LanFTc1)	184812	184857	Ad_6	99044980	99045025	83.4	2e-11	yes
1 (LanFTc1)	184811	184856	Ad_6	101105378	101105333	83.4	2e-11	yes
1 (LanFTc1)	125216	125328	Ad_6	104965791	104965679	142	2e-29	yes
1 (LanFTc1)	184812	184857	Ad_7	692147	692192	83.4	2e-11	yes
1 (LanFTc1)	125216	125295	Ad_7	13484348	13484427	131	6e-26	yes
1 (LanFTc1)	184812	184857	Ad_7	18048392	18048437	83.4	2e-11	yes
1 (LanFTc1)	184812	184857	Ad_7	19261305	19261260	83.4	2e-11	yes
1 (LanFTc1)	184812	184857	Ad_7	19691618	19691573	83.4	2e-11	yes
1 (LanFTc1)	184810	184856	Ad_7	19750627	19750581	85.3	5e-12	yes
1 (LanFTc1)	184812	184857	Ad_7	19959043	19959088	83.4	2e-11	yes
1 (LanFTc1)	184812	184857	Ad_7	20362261	20362216	83.4	2e-11	yes
1 (LanFTc1)	184812	184857	Ad_7	20380509	20380464	83.4	2e-11	yes
1 (LanFTc1)	184812	184857	Ad_7	20501052	20501007	83.4	2e-11	yes
1 (LanFTc1)	184811	184856	Ad_7	20980806	20980761	83.4	2e-11	yes
1 (LanFTc1)	184811	184856	Ad_7	21561454	21561499	83.4	2e-11	yes
1 (LanFTc1)	184812	184857	Ad_7	22245747	22245702	83.4	2e-11	yes
1 (LanFTc1)	184812	184857	Ad_7	22770386	22770431	83.4	2e-11	yes
1 (LanFTc1)	184812	184857	Ad_7	24725536	24725581	83.4	2e-11	yes
1 (LanFTc1)	184812	184857	Ad_7	25624297	25624252	83.4	2e-11	yes
1 (LanFTc1)	184811	184856	Ad_7	26297289	26297244	83.4	2e-11	yes
1 (LanFTc1)	184811	184856	Ad_7	26383489	26383444	83.4	2e-11	yes
1 (LanFTc1)	184812	184857	Ad_7	26917510	26917555	83.4	2e-11	yes
1 (LanFTc1)	184812	184857	Ad_7	28900941	28900896	83.4	2e-11	yes
1 (LanFTc1)	184812	184857	Ad_7	30598315	30598270	83.4	2e-11	yes
1 (LanFTc1)	184812	184857	Ad_7	30675909	30675954	83.4	2e-11	yes
1 (LanFTc1)	184812	184857	Ad_7	30760761	30760716	83.4	2e-11	yes
1 (LanFTc1)	184812	184857	Ad_7	31531390	31531345	83.4	2e-11	yes
1 (LanFTc1)	184812	184857	Ad_7	33423756	33423801	83.4	2e-11	yes
1 (LanFTc1)	184811	184856	Ad_7	33465185	33465140	83.4	2e-11	yes
1 (LanFTc1)	184812	184857	Ad_7	33492542	33492587	83.4	2e-11	yes
1 (LanFTc1)	184811	184856	Ad_7	33977153	33977198	83.4	2e-11	yes
1 (LanFTc1)	184811	184856	Ad_7	34091457	34091412	83.4	2e-11	yes
1 (LanFTc1)	184812	184857	Ad_7	34511406	34511361	83.4	2e-11	yes
1 (LanFTc1)	184811	184856	Ad_7	35984205	35984250	83.4	2e-11	yes
1 (LanFTc1)	184812	184857	Ad_7	36381387	36381342	83.4	2e-11	yes
1 (LanFTc1)	184811	184856	Ad_7	39340763	39340808	83.4	2e-11	yes
1 (LanFTc1)	184811	184856	Ad_7	39445650	39445695	83.4	2e-11	yes
1 (LanFTc1)	125216	125329	Ad_7	39775829	39775716	173	1e-38	yes
1 (LanFTc1)	125216	125329	Ad_7	39851709	39851596	167	6e-37	yes
1 (LanFTc1)	184810	184857	Ad_7	40397517	40397470	81.4	7e-11	yes
1 (LanFTc1)	184812	184857	Ad_7	40681720	40681675	83.4	2e-11	yes
1 (LanFTc1)	184812	184857	Ad_7	42486420	42486465	83.4	2e-11	yes
1 (LanFTc1)	184803	184857	Ad_7	42944528	42944582	83.4	2e-11	yes
1 (LanFTc1)	184812	184857	Ad_7	43798459	43798504	83.4	2e-11	yes
1 (LanFTc1)	184812	184857	Ad_7	44054932	44054887	83.4	2e-11	yes
1 (LanFTc1)	184811	184856	Ad_7	44172679	44172724	83.4	2e-11	yes
1 (LanFTc1)	184812	184859	Ad_7	44789519	44789472	81.4	7e-11	yes
1 (LanFTc1)	184811	184856	Ad_7	44909351	44909306	83.4	2e-11	yes
1 (LanFTc1)	184811	184856	Ad_7	47863899	47863854	83.4	2e-11	yes
1 (LanFTc1)	184812	184856	Ad_7	47900053	47900097	81.4	7e-11	yes
1 (LanFTc1)	184812	184857	Ad_7	48362821	48362866	83.4	2e-11	yes
1 (LanFTc1)	184811	184856	Ad_7	49424374	49424329	83.4	2e-11	yes
1 (LanFTc1)	184812	184857	Ad_7	49705883	49705928	83.4	2e-11	yes
1 (LanFTc1)	184812	184857	Ad_7	50760701	50760746	83.4	2e-11	yes
1 (LanFTc1)	184811	184856	Ad_7	51312214	51312259	83.4	2e-11	yes
1 (LanFTc1)	184810	184857	Ad_7	51338421	51338468	81.4	7e-11	yes
1 (LanFTc1)	184812	184857	Ad_7	52728539	52728494	83.4	2e-11	yes
1 (LanFTc1)	184812	184857	Ad_7	53200272	53200317	83.4	2e-11	yes
1 (LanFTc1)	184811	184856	Ad_7	53354873	53354918	83.4	2e-11	yes
1 (LanFTc1)	184811	184858	Ad_7	56686332	56686285	81.4	7e-11	yes
1 (LanFTc1)	184811	184856	Ad_7	58243265	58243310	83.4	2e-11	yes
1 (LanFTc1)	184812	184857	Ad_7	59910186	59910141	83.4	2e-11	yes
1 (LanFTc1)	184811	184856	Ad_7	62860817	62860772	83.4	2e-11	yes
1 (LanFTc1)	184812	184857	Ad_7	64402188	64402143	83.4	2e-11	yes
1 (LanFTc1)	184812	184857	Ad_7	66053161	66053116	83.4	2e-11	yes
1 (LanFTc1)	184812	184857	Ad_7	66672761	66672806	83.4	2e-11	yes
1 (LanFTc1)	184811	184856	Ad_7	70366305	70366350	83.4	2e-11	yes
1 (LanFTc1)	125216	125329	Ad_7	70832398	70832511	173	1e-38	yes
1 (LanFTc1)	184812	184857	Ad_7	79048636	79048681	83.4	2e-11	yes
1 (LanFTc1)	184812	184857	Ad_8	3629091	3629046	83.4	2e-11	yes
1 (LanFTc1)	184812	184857	Ad_8	12234322	12234367	83.4	2e-11	yes
1 (LanFTc1)	184812	184857	Ad_8	18903910	18903865	83.4	2e-11	yes
1 (LanFTc1)	184812	184859	Ad_8	19328964	19328917	81.4	7e-11	yes
1 (LanFTc1)	184812	184859	Ad_8	19966940	19966987	81.4	7e-11	yes
1 (LanFTc1)	184812	184857	Ad_8	20751786	20751831	83.4	2e-11	yes
1 (LanFTc1)	184811	184856	Ad_8	21905062	21905017	83.4	2e-11	yes
1 (LanFTc1)	184811	184856	Ad_8	22177334	22177379	83.4	2e-11	yes
1 (LanFTc1)	184811	184856	Ad_8	22290216	22290261	83.4	2e-11	yes
1 (LanFTc1)	184812	184860	Ad_8	23187989	23188037	83.4	2e-11	yes
1 (LanFTc1)	184812	184860	Ad_8	23194492	23194540	83.4	2e-11	yes
1 (LanFTc1)	184812	184857	Ad_8	30874077	30874122	83.4	2e-11	yes
1 (LanFTc1)	125216	125329	Ad_8	32464423	32464310	162	3e-35	yes
1 (LanFTc1)	184811	184856	Ad_8	33098793	33098748	83.4	2e-11	yes
1 (LanFTc1)	184812	184857	Ad_8	33682955	33683000	83.4	2e-11	yes
1 (LanFTc1)	125218	125329	Ad_8	35713634	35713523	146	1e-30	yes
1 (LanFTc1)	184812	184857	Ad_8	47360324	47360279	83.4	2e-11	yes
1 (LanFTc1)	184812	184857	Ad_9	14696593	14696548	83.4	2e-11	yes
1 (LanFTc1)	125218	125329	Ad_9	15305122	15305011	141	8e-29	yes
1 (LanFTc1)	184812	184856	Ad_9	18295559	18295515	81.4	7e-11	yes
1 (LanFTc1)	184812	184857	Ad_9	19781452	19781497	83.4	2e-11	yes
1 (LanFTc1)	184811	184852	Ad_9	19964580	19964621	81.4	7e-11	yes
1 (LanFTc1)	184812	184857	Ad_9	21792672	21792717	83.4	2e-11	yes
1 (LanFTc1)	184812	184857	Ad_9	22030960	22030915	83.4	2e-11	yes
1 (LanFTc1)	184812	184856	Ad_9	23453686	23453730	81.4	7e-11	yes
1 (LanFTc1)	184811	184856	Ad_9	23527607	23527562	83.4	2e-11	yes
1 (LanFTc1)	184811	184856	Ad_9	24561611	24561656	83.4	2e-11	yes
1 (LanFTc1)	184811	184856	Ad_9	24950210	24950255	83.4	2e-11	yes
1 (LanFTc1)	184811	184856	Ad_9	25820139	25820094	83.4	2e-11	yes
1 (LanFTc1)	184810	184858	Ad_9	26032933	26032981	83.4	2e-11	yes
1 (LanFTc1)	184812	184857	Ad_9	26148237	26148282	83.4	2e-11	yes
1 (LanFTc1)	184812	184857	Ad_9	26365914	26365959	83.4	2e-11	yes
1 (LanFTc1)	184812	184856	Ad_9	26450439	26450483	81.4	7e-11	yes
1 (LanFTc1)	184811	184856	Ad_9	26837726	26837681	83.4	2e-11	yes
1 (LanFTc1)	184812	184857	Ad_9	27763895	27763940	83.4	2e-11	yes
1 (LanFTc1)	184811	184856	Ad_9	28063730	28063775	83.4	2e-11	yes
1 (LanFTc1)	184812	184857	Ad_9	28295497	28295542	83.4	2e-11	yes
1 (LanFTc1)	184812	184857	Ad_9	29536288	29536243	83.4	2e-11	yes
1 (LanFTc1)	184811	184856	Ad_9	31184738	31184693	83.4	2e-11	yes
1 (LanFTc1)	184811	184856	Ad_9	34136337	34136382	83.4	2e-11	yes
1 (LanFTc1)	184812	184857	Ad_9	34542878	34542923	83.4	2e-11	yes
1 (LanFTc1)	184811	184856	Ad_9	35539268	35539313	83.4	2e-11	yes
1 (LanFTc1)	184811	184856	Ad_9	36394677	36394722	83.4	2e-11	yes
1 (LanFTc1)	184811	184852	Ad_9	36550343	36550384	81.4	7e-11	yes
1 (LanFTc1)	184812	184859	Ad_9	38122971	38123018	81.4	7e-11	yes
1 (LanFTc1)	184811	184856	Ad_9	41910923	41910878	83.4	2e-11	yes
1 (LanFTc1)	125216	125329	Ad_9	42013717	42013604	167	6e-37	yes
1 (LanFTc1)	184812	184857	Ad_9	43571793	43571838	83.4	2e-11	yes
1 (LanFTc1)	125249	125329	Ad_9	46265792	46265872	116	3e-21	yes
1 (LanFTc1)	184812	184857	Ad_9	54526502	54526547	83.4	2e-11	yes
1 (LanFTc1)	184811	184856	Ad_9	55812689	55812734	83.4	2e-11	yes
1 (LanFTc1)	184812	184857	Ad_9	56497036	56496991	83.4	2e-11	yes
1 (LanFTc1)	184812	184859	Ad_9	56612609	56612562	81.4	7e-11	yes
1 (LanFTc1)	184812	184857	Ad_9	57084384	57084339	83.4	2e-11	yes
1 (LanFTc1)	184811	184856	Ad_9	59076285	59076330	83.4	2e-11	yes
1 (LanFTc1)	184811	184856	Ad_9	60125594	60125549	83.4	2e-11	yes
1 (LanFTc1)	184812	184857	Ad_9	61467676	61467721	83.4	2e-11	yes
1 (LanFTc1)	184812	184857	Ad_9	63377316	63377271	83.4	2e-11	yes
1 (LanFTc1)	184812	184857	Ad_9	66893786	66893831	83.4	2e-11	yes
1 (LanFTc1)	184811	184856	Ad_9	68621928	68621973	83.4	2e-11	yes
1 (LanFTc1)	184812	184857	Ad_9	69716142	69716187	83.4	2e-11	yes
1 (LanFTc1)	184812	184857	Ad_9	70385088	70385043	83.4	2e-11	yes
1 (LanFTc1)	184811	184856	Ad_9	70849681	70849726	83.4	2e-11	yes
1 (LanFTc1)	184812	184857	Ad_9	71964830	71964785	83.4	2e-11	yes
1 (LanFTc1)	184812	184857	Ad_9	72046190	72046145	83.4	2e-11	yes
1 (LanFTc1)	184811	184856	Ad_9	73252088	73252043	83.4	2e-11	yes
1 (LanFTc1)	184811	184856	Ad_9	73921828	73921873	83.4	2e-11	yes
1 (LanFTc1)	184811	184856	Ad_9	74656301	74656256	83.4	2e-11	yes
1 (LanFTc1)	184812	184857	Ad_9	77077852	77077807	83.4	2e-11	yes
1 (LanFTc1)	184811	184856	Ad_9	78849995	78849950	83.4	2e-11	yes
1 (LanFTc1)	184811	184856	Ad_9	80750137	80750092	83.4	2e-11	yes
1 (LanFTc1)	184812	184856	Ad_9	80895276	80895232	81.4	7e-11	yes
1 (LanFTc1)	184812	184857	Ad_9	80901677	80901632	83.4	2e-11	yes
1 (LanFTc1)	184812	184857	Ad_9	80952025	80951980	83.4	2e-11	yes
1 (LanFTc1)	184811	184856	Ad_9	81005144	81005099	83.4	2e-11	yes
1 (LanFTc1)	184811	184852	Ad_9	81463584	81463625	81.4	7e-11	yes
1 (LanFTc1)	184812	184857	Ad_9	82777812	82777767	83.4	2e-11	yes
1 (LanFTc1)	184812	184856	Ad_9	83823681	83823725	81.4	7e-11	yes
1 (LanFTc1)	184808	184857	Ad_9	84518948	84518899	85.3	5e-12	yes
1 (LanFTc1)	184812	184856	Ad_9	85004965	85004921	81.4	7e-11	yes
1 (LanFTc1)	184811	184856	Ad_9	86760947	86760902	83.4	2e-11	yes
1 (LanFTc1)	184812	184857	Ad_9	88199390	88199345	83.4	2e-11	yes
1 (LanFTc1)	184812	184857	Ad_9	88825309	88825354	83.4	2e-11	yes
1 (LanFTc1)	184811	184856	Ad_9	90071032	90071077	83.4	2e-11	yes
1 (LanFTc1)	184812	184856	Ad_9	91238777	91238733	81.4	7e-11	yes
1 (LanFTc1)	184812	184857	Ad_9	92435103	92435058	83.4	2e-11	yes
1 (LanFTc1)	184812	184857	Ad_9	92948477	92948522	83.4	2e-11	yes
1 (LanFTc1)	184812	184857	Ad_9	94691122	94691077	83.4	2e-11	yes
1 (LanFTc1)	184812	184857	Ad_9	95242745	95242700	83.4	2e-11	yes
1 (LanFTc1)	184811	184856	Ad_9	99521620	99521665	83.4	2e-11	yes
1 (LanFTc1)	184812	184857	Ad_9	100034105	100034060	83.4	2e-11	yes
1 (LanFTc1)	184811	184856	Ad_9	100102846	100102801	83.4	2e-11	yes
1 (LanFTc1)	184811	184856	Ad_9	103673211	103673166	83.4	2e-11	yes
1 (LanFTc1)	184812	184857	Ad_9	104215673	104215718	83.4	2e-11	yes
1 (LanFTc1)	184811	184856	Ad_9	107621742	107621697	83.4	2e-11	yes
1 (LanFTc1)	184812	184857	Ad_9	108632103	108632058	83.4	2e-11	yes
1 (LanFTc1)	184811	184856	Ad_9	108658768	108658723	83.4	2e-11	yes
1 (LanFTc1)	184812	184857	Ai_1	27601472	27601517	83.4	2e-11	yes
1 (LanFTc1)	184812	184860	Ai_1	30603288	30603336	83.4	2e-11	yes
1 (LanFTc1)	184812	184859	Ai_1	51464034	51464081	81.4	9e-11	yes
1 (LanFTc1)	184810	184857	Ai_1	51701512	51701559	81.4	9e-11	yes
1 (LanFTc1)	184812	184859	Ai_1	54281376	54281329	81.4	9e-11	yes
1 (LanFTc1)	184812	184859	Ai_1	62418380	62418333	81.4	9e-11	yes
1 (LanFTc1)	184810	184857	Ai_1	64082221	64082268	81.4	9e-11	yes
1 (LanFTc1)	184812	184857	Ai_1	66388203	66388158	83.4	2e-11	yes
1 (LanFTc1)	184812	184859	Ai_1	67446840	67446793	81.4	9e-11	yes
1 (LanFTc1)	184812	184857	Ai_1	68106640	68106595	83.4	2e-11	yes
1 (LanFTc1)	184812	184859	Ai_1	72118405	72118452	81.4	9e-11	yes
1 (LanFTc1)	184812	184859	Ai_1	72813522	72813475	81.4	9e-11	yes
1 (LanFTc1)	184812	184859	Ai_1	75007748	75007701	81.4	9e-11	yes
1 (LanFTc1)	184812	184857	Ai_1	75044189	75044234	83.4	2e-11	yes
1 (LanFTc1)	184812	184856	Ai_1	77731512	77731556	81.4	9e-11	yes
1 (LanFTc1)	184812	184858	Ai_1	80066732	80066778	85.3	6e-12	yes
1 (LanFTc1)	184812	184856	Ai_1	81058164	81058208	81.4	9e-11	yes
1 (LanFTc1)	125216	125329	Ai_1	81795904	81795791	162	4e-35	yes
1 (LanFTc1)	184812	184859	Ai_1	82733400	82733353	81.4	9e-11	yes
1 (LanFTc1)	184812	184859	Ai_1	84463605	84463652	81.4	9e-11	yes
1 (LanFTc1)	125264	125329	Ai_1	85781746	85781811	93	3e-14	yes
1 (LanFTc1)	184810	184857	Ai_1	87382077	87382030	81.4	9e-11	yes
1 (LanFTc1)	184812	184857	Ai_1	96609893	96609938	83.4	2e-11	yes
1 (LanFTc1)	184812	184856	Ai_1	104417613	104417569	81.4	9e-11	yes
1 (LanFTc1)	184812	184857	Ai_1	114499758	114499803	83.4	2e-11	yes
1 (LanFTc1)	184812	184857	Ai_10	15941741	15941696	83.4	2e-11	yes
1 (LanFTc1)	184812	184857	Ai_10	19788265	19788310	83.4	2e-11	yes
1 (LanFTc1)	29804	30163	Ai_10	30625425	30625066	237	1e-57	no
1 (LanFTc1)	27906	28044	Ai_10	30627813	30627675	135	5e-27	no
1 (LanFTc1)	27702	27836	Ai_10	30628053	30627919	121	6e-23	no
1 (LanFTc1)	184810	184857	Ai_10	30847602	30847555	81.4	9e-11	yes
1 (LanFTc1)	184812	184857	Ai_10	44577284	44577239	83.4	2e-11	yes
1 (LanFTc1)	184812	184859	Ai_10	51750519	51750472	81.4	9e-11	yes
1 (LanFTc1)	184812	184859	Ai_10	58221537	58221584	81.4	9e-11	yes
1 (LanFTc1)	184812	184859	Ai_10	58420292	58420245	81.4	9e-11	yes
1 (LanFTc1)	184812	184857	Ai_10	66182809	66182854	83.4	2e-11	yes
1 (LanFTc1)	184810	184857	Ai_10	70673765	70673812	81.4	9e-11	yes
1 (LanFTc1)	184812	184856	Ai_10	72557885	72557841	81.4	9e-11	yes
1 (LanFTc1)	184812	184856	Ai_10	77213046	77213002	81.4	9e-11	yes
1 (LanFTc1)	184812	184859	Ai_10	80528166	80528119	81.4	9e-11	yes
1 (LanFTc1)	184812	184859	Ai_10	80587442	80587395	81.4	9e-11	yes
1 (LanFTc1)	184812	184856	Ai_10	82756868	82756912	81.4	9e-11	yes
1 (LanFTc1)	184812	184856	Ai_10	92716827	92716871	81.4	9e-11	yes
1 (LanFTc1)	184812	184857	Ai_10	97845459	97845414	83.4	2e-11	yes
1 (LanFTc1)	184812	184857	Ai_10	103818210	103818165	83.4	2e-11	yes
1 (LanFTc1)	205431	205537	Ai_10	133600721	133600615	125	4e-24	no
1 (LanFTc1)	205140	205341	Ai_10	133601004	133600803	187	1e-42	no
1 (LanFTc1)	204645	204871	Ai_10	133601298	133601072	258	5e-64	no
1 (LanFTc1)	204350	204478	Ai_10	133601487	133601359	139	4e-28	no
1 (LanFTc1)	203937	204199	Ai_10	133601821	133601560	294	5e-75	no
1 (LanFTc1)	201916	202023	Ai_10	133602922	133602812	112	5e-20	no
1 (LanFTc1)	201478	201614	Ai_10	133603287	133603151	108	7e-19	no
1 (LanFTc1)	201129	201418	Ai_10	133604764	133604475	160	2e-34	no
1 (LanFTc1)	125216	125329	Ai_2	5196167	5196280	173	1e-38	yes
1 (LanFTc1)	184812	184859	Ai_2	19729303	19729256	81.4	9e-11	yes
1 (LanFTc1)	184812	184856	Ai_2	29627044	29627000	81.4	9e-11	yes
1 (LanFTc1)	184812	184856	Ai_2	34180210	34180254	81.4	9e-11	yes
1 (LanFTc1)	184812	184859	Ai_2	39589994	39589947	81.4	9e-11	yes
1 (LanFTc1)	184812	184859	Ai_2	45993492	45993445	81.4	9e-11	yes
1 (LanFTc1)	184812	184859	Ai_2	46031476	46031429	81.4	9e-11	yes
1 (LanFTc1)	184812	184859	Ai_2	47976363	47976316	81.4	9e-11	yes
1 (LanFTc1)	184812	184856	Ai_2	51646146	51646102	81.4	9e-11	yes
1 (LanFTc1)	184812	184857	Ai_2	53684403	53684448	83.4	2e-11	yes
1 (LanFTc1)	184812	184857	Ai_2	54083526	54083571	83.4	2e-11	yes
1 (LanFTc1)	184812	184857	Ai_2	58337965	58338010	83.4	2e-11	yes
1 (LanFTc1)	184812	184859	Ai_2	58712131	58712178	81.4	9e-11	yes
1 (LanFTc1)	201301	201418	Ai_2	59014973	59014856	106	3e-18	no
1 (LanFTc1)	184812	184859	Ai_2	60709581	60709534	81.4	9e-11	yes
1 (LanFTc1)	184812	184859	Ai_2	63887330	63887283	81.4	9e-11	yes
1 (LanFTc1)	184812	184857	Ai_2	69495659	69495704	83.4	2e-11	yes
1 (LanFTc1)	184810	184857	Ai_2	73488757	73488804	81.4	9e-11	yes
1 (LanFTc1)	184812	184859	Ai_3	16951221	16951268	81.4	9e-11	yes
1 (LanFTc1)	184812	184856	Ai_3	34664507	34664551	81.4	9e-11	yes
1 (LanFTc1)	184812	184859	Ai_3	39492193	39492240	81.4	9e-11	yes
1 (LanFTc1)	184812	184859	Ai_3	42591840	42591793	81.4	9e-11	yes
1 (LanFTc1)	184812	184859	Ai_3	55418014	55417967	81.4	9e-11	yes
1 (LanFTc1)	184812	184859	Ai_3	58782792	58782745	81.4	9e-11	yes
1 (LanFTc1)	184796	184857	Ai_3	65361762	65361823	85.3	6e-12	yes
1 (LanFTc1)	184812	184859	Ai_3	70089301	70089348	81.4	9e-11	yes
1 (LanFTc1)	184812	184857	Ai_3	83315999	83316044	83.4	2e-11	yes
1 (LanFTc1)	184812	184859	Ai_3	83791491	83791444	81.4	9e-11	yes
1 (LanFTc1)	184812	184859	Ai_3	83987030	83986983	81.4	9e-11	yes
1 (LanFTc1)	125216	125329	Ai_3	84349158	84349271	133	2e-26	yes
1 (LanFTc1)	184812	184859	Ai_3	105967836	105967883	81.4	9e-11	yes
1 (LanFTc1)	184804	184857	Ai_3	109351097	109351044	81.4	9e-11	yes
1 (LanFTc1)	125215	125329	Ai_4	1192035	1192149	141	1e-28	yes
1 (LanFTc1)	184812	184858	Ai_4	10191300	10191254	85.3	6e-12	yes
1 (LanFTc1)	184812	184857	Ai_4	12819357	12819312	83.4	2e-11	yes
1 (LanFTc1)	125216	125304	Ai_4	18162733	18162821	137	1e-27	yes
1 (LanFTc1)	201301	201415	Ai_4	24761831	24761945	117	9e-22	no
1 (LanFTc1)	184812	184857	Ai_4	27320851	27320896	83.4	2e-11	yes
1 (LanFTc1)	184812	184857	Ai_4	29315146	29315191	83.4	2e-11	yes
1 (LanFTc1)	184812	184857	Ai_4	40492065	40492110	83.4	2e-11	yes
1 (LanFTc1)	184812	184859	Ai_4	47599947	47599900	81.4	9e-11	yes
1 (LanFTc1)	184810	184857	Ai_4	52236043	52236090	81.4	9e-11	yes
1 (LanFTc1)	184812	184859	Ai_4	55852997	55853044	81.4	9e-11	yes
1 (LanFTc1)	184812	184857	Ai_4	58781490	58781445	83.4	2e-11	yes
1 (LanFTc1)	184812	184859	Ai_4	60523407	60523360	81.4	9e-11	yes
1 (LanFTc1)	184812	184859	Ai_4	63949373	63949326	81.4	9e-11	yes
1 (LanFTc1)	184804	184857	Ai_4	75370688	75370635	81.4	9e-11	yes
1 (LanFTc1)	184812	184859	Ai_4	77728098	77728051	81.4	9e-11	yes
1 (LanFTc1)	125216	125329	Ai_4	80230039	80230152	144	7e-30	yes
1 (LanFTc1)	184812	184856	Ai_4	83651883	83651927	81.4	9e-11	yes
1 (LanFTc1)	184812	184858	Ai_4	86456631	86456585	85.3	6e-12	yes
1 (LanFTc1)	184812	184856	Ai_4	89139412	89139368	81.4	9e-11	yes
1 (LanFTc1)	184812	184859	Ai_4	96208904	96208857	81.4	9e-11	yes
1 (LanFTc1)	184812	184857	Ai_4	109388912	109388867	83.4	2e-11	yes
1 (LanFTc1)	184812	184858	Ai_5	18721411	18721457	85.3	6e-12	yes
1 (LanFTc1)	184812	184856	Ai_5	29164165	29164121	81.4	9e-11	yes
1 (LanFTc1)	184812	184856	Ai_5	32532333	32532289	81.4	9e-11	yes
1 (LanFTc1)	184812	184859	Ai_5	38769602	38769649	81.4	9e-11	yes
1 (LanFTc1)	184796	184857	Ai_5	42691642	42691581	85.3	6e-12	yes
1 (LanFTc1)	184812	184857	Ai_5	44075008	44074963	83.4	2e-11	yes
1 (LanFTc1)	184812	184859	Ai_5	55090244	55090197	81.4	9e-11	yes
1 (LanFTc1)	184812	184859	Ai_5	56776930	56776883	81.4	9e-11	yes
1 (LanFTc1)	184812	184857	Ai_5	56936293	56936338	83.4	2e-11	yes
1 (LanFTc1)	184812	184859	Ai_5	63061586	63061633	81.4	9e-11	yes
1 (LanFTc1)	184812	184859	Ai_5	64069133	64069180	81.4	9e-11	yes
1 (LanFTc1)	184812	184859	Ai_5	68512738	68512785	81.4	9e-11	yes
1 (LanFTc1)	184810	184857	Ai_5	73017602	73017555	81.4	9e-11	yes
1 (LanFTc1)	184810	184857	Ai_5	73919077	73919030	81.4	9e-11	yes
1 (LanFTc1)	184812	184859	Ai_5	76149841	76149794	81.4	9e-11	yes
1 (LanFTc1)	184812	184859	Ai_5	77335075	77335028	81.4	9e-11	yes
1 (LanFTc1)	184810	184857	Ai_5	79317207	79317254	81.4	9e-11	yes
1 (LanFTc1)	184812	184858	Ai_5	83101673	83101627	85.3	6e-12	yes
1 (LanFTc1)	184812	184859	Ai_5	85017442	85017395	81.4	9e-11	yes
1 (LanFTc1)	184812	184859	Ai_5	85152511	85152464	81.4	9e-11	yes
1 (LanFTc1)	184812	184859	Ai_5	86524969	86524922	81.4	9e-11	yes
1 (LanFTc1)	184812	184859	Ai_5	90724548	90724595	81.4	9e-11	yes
1 (LanFTc1)	184812	184859	Ai_5	94832552	94832599	81.4	9e-11	yes
1 (LanFTc1)	184812	184859	Ai_5	98135295	98135342	81.4	9e-11	yes
1 (LanFTc1)	184812	184859	Ai_5	100308618	100308665	81.4	9e-11	yes
1 (LanFTc1)	184812	184859	Ai_5	100312743	100312790	81.4	9e-11	yes
1 (LanFTc1)	184812	184860	Ai_5	104063086	104063134	83.4	2e-11	yes
1 (LanFTc1)	184812	184856	Ai_5	104749686	104749730	81.4	9e-11	yes
1 (LanFTc1)	184812	184859	Ai_5	105158695	105158648	81.4	9e-11	yes
1 (LanFTc1)	184812	184857	Ai_5	111089420	111089465	83.4	2e-11	yes
1 (LanFTc1)	184812	184859	Ai_5	112813218	112813265	81.4	9e-11	yes
1 (LanFTc1)	184812	184857	Ai_5	113807962	113807917	83.4	2e-11	yes
1 (LanFTc1)	184804	184855	Ai_5	119102889	119102838	83.4	2e-11	yes
1 (LanFTc1)	68893	68979	Ai_5	149744813	149744898	89.1	4e-13	no
1 (LanFTc1)	84872	84963	Ai_6	325869	325779	81.4	9e-11	no
1 (LanFTc1)	184812	184859	Ai_6	2636329	2636282	81.4	9e-11	yes
1 (LanFTc1)	125216	125329	Ai_6	30317306	30317419	173	1e-38	yes
1 (LanFTc1)	184812	184859	Ai_6	31101544	31101497	81.4	9e-11	yes
1 (LanFTc1)	184812	184857	Ai_6	39098627	39098672	83.4	2e-11	yes
1 (LanFTc1)	184812	184856	Ai_6	41923102	41923058	81.4	9e-11	yes
1 (LanFTc1)	184812	184859	Ai_6	58329269	58329316	81.4	9e-11	yes
1 (LanFTc1)	184812	184857	Ai_6	65932179	65932134	83.4	2e-11	yes
1 (LanFTc1)	184812	184857	Ai_6	69226655	69226610	83.4	2e-11	yes
1 (LanFTc1)	184812	184856	Ai_6	71777118	71777074	81.4	9e-11	yes
1 (LanFTc1)	184812	184860	Ai_6	76904920	76904968	83.4	2e-11	yes
1 (LanFTc1)	184810	184857	Ai_6	79496118	79496071	81.4	9e-11	yes
1 (LanFTc1)	184812	184859	Ai_6	84746272	84746225	81.4	9e-11	yes
1 (LanFTc1)	184812	184857	Ai_6	86508709	86508664	83.4	2e-11	yes
1 (LanFTc1)	184812	184857	Ai_6	89603366	89603321	83.4	2e-11	yes
1 (LanFTc1)	125216	125329	Ai_6	94459918	94459805	162	4e-35	yes
1 (LanFTc1)	68247	68382	Ai_6	111368591	111368726	106	3e-18	no
1 (LanFTc1)	68455	68548	Ai_6	111368801	111368894	106	3e-18	no
1 (LanFTc1)	205418	205521	Ai_6	113360958	113360855	85.3	6e-12	no
1 (LanFTc1)	203988	204095	Ai_6	113365042	113364935	110	2e-19	no
1 (LanFTc1)	204000	204095	Ai_6	113484695	113484600	110	2e-19	no
1 (LanFTc1)	205114	205538	Ai_6	113510604	113510166	419	1e-112	no
1 (LanFTc1)	204609	204871	Ai_6	113510930	113510669	312	3e-80	no
1 (LanFTc1)	203988	204483	Ai_6	113511556	113511069	365	2e-96	no
1 (LanFTc1)	201911	202031	Ai_6	113514726	113514603	102	4e-17	no
1 (LanFTc1)	201749	201829	Ai_6	113514869	113514789	121	6e-23	no
1 (LanFTc1)	201475	201610	Ai_6	113515084	113514949	146	2e-30	no
1 (LanFTc1)	200905	201422	Ai_6	113515679	113515171	419	1e-112	no
1 (LanFTc1)	154054	154735	Ai_6	113778885	113778203	690	0	no
1 (LanFTc1)	95814	95989	Ai_6	113909841	113909666	142	3e-29	no
1 (LanFTc1)	88984	89056	Ai_6	113913137	113913065	117	9e-22	no
1 (LanFTc1)	88696	88868	Ai_6	113913715	113913543	142	3e-29	no
1 (LanFTc1)	29804	30126	Ai_6	114189981	114189659	194	6e-45	no
1 (LanFTc1)	27906	28044	Ai_6	114192225	114192087	123	2e-23	no
1 (LanFTc1)	27702	27836	Ai_6	114192465	114192331	127	1e-24	no
1 (LanFTc1)	125248	125329	Ai_6	128600732	128600651	123	2e-23	yes
1 (LanFTc1)	125216	125329	Ai_6	129302630	129302517	98.7	5e-16	yes
1 (LanFTc1)	125221	125329	Ai_7	2840369	2840477	146	2e-30	yes
1 (LanFTc1)	184812	184858	Ai_7	14427368	14427322	85.3	6e-12	yes
1 (LanFTc1)	201301	201418	Ai_7	33501251	33501368	112	5e-20	no
1 (LanFTc1)	184812	184859	Ai_7	34577402	34577449	81.4	9e-11	yes
1 (LanFTc1)	201334	201418	Ai_7	42096587	42096503	83.4	2e-11	no
1 (LanFTc1)	184812	184856	Ai_7	47018905	47018861	87.2	2e-12	yes
1 (LanFTc1)	184812	184859	Ai_7	48185531	48185578	81.4	9e-11	yes
1 (LanFTc1)	125216	125273	Ai_7	54885252	54885195	100	1e-16	yes
1 (LanFTc1)	184812	184859	Ai_7	55411618	55411665	81.4	9e-11	yes
1 (LanFTc1)	184812	184859	Ai_7	56801152	56801105	81.4	9e-11	yes
1 (LanFTc1)	184777	184857	Ai_7	57714252	57714332	81.4	9e-11	yes
1 (LanFTc1)	184796	184857	Ai_7	58865325	58865264	85.3	6e-12	yes
1 (LanFTc1)	184812	184859	Ai_7	66290576	66290529	81.4	9e-11	yes
1 (LanFTc1)	184810	184857	Ai_7	66542513	66542560	81.4	9e-11	yes
1 (LanFTc1)	184812	184857	Ai_7	79789597	79789642	83.4	2e-11	yes
1 (LanFTc1)	184804	184857	Ai_7	82769531	82769584	81.4	9e-11	yes
1 (LanFTc1)	184812	184857	Ai_7	86829891	86829936	83.4	2e-11	yes
1 (LanFTc1)	184812	184859	Ai_7	87490378	87490331	81.4	9e-11	yes
1 (LanFTc1)	184812	184859	Ai_7	92524190	92524143	81.4	9e-11	yes
1 (LanFTc1)	184812	184857	Ai_7	103144044	103144089	83.4	2e-11	yes
1 (LanFTc1)	184812	184856	Ai_7	103923428	103923472	81.4	9e-11	yes
1 (LanFTc1)	184812	184857	Ai_7	107230222	107230177	83.4	2e-11	yes
1 (LanFTc1)	184812	184859	Ai_7	110454792	110454745	81.4	9e-11	yes
1 (LanFTc1)	184804	184857	Ai_7	112174956	112174903	81.4	9e-11	yes
1 (LanFTc1)	125216	125308	Ai_8	2620239	2620331	144	7e-30	yes
1 (LanFTc1)	184812	184859	Ai_8	8522312	8522265	81.4	9e-11	yes
1 (LanFTc1)	125218	125329	Ai_8	18358555	18358666	158	6e-34	yes
1 (LanFTc1)	184804	184857	Ai_8	21869325	21869272	81.4	9e-11	yes
1 (LanFTc1)	184808	184857	Ai_8	27798611	27798660	85.3	6e-12	yes
1 (LanFTc1)	184812	184859	Ai_8	31701934	31701887	81.4	9e-11	yes
1 (LanFTc1)	201301	201418	Ai_8	35693033	35692917	108	7e-19	no
1 (LanFTc1)	184812	184859	Ai_8	37776186	37776233	81.4	9e-11	yes
1 (LanFTc1)	184812	184859	Ai_8	41652000	41651953	81.4	9e-11	yes
1 (LanFTc1)	184812	184859	Ai_8	45224228	45224181	81.4	9e-11	yes
1 (LanFTc1)	184812	184859	Ai_8	46530477	46530430	81.4	9e-11	yes
1 (LanFTc1)	184812	184857	Ai_8	60243198	60243243	83.4	2e-11	yes
1 (LanFTc1)	184812	184859	Ai_8	78999678	78999725	81.4	9e-11	yes
1 (LanFTc1)	184812	184857	Ai_8	79828012	79827967	83.4	2e-11	yes
1 (LanFTc1)	184812	184857	Ai_8	79990105	79990060	83.4	2e-11	yes
1 (LanFTc1)	184812	184859	Ai_8	81457252	81457299	81.4	9e-11	yes
1 (LanFTc1)	184812	184859	Ai_8	81512927	81512974	81.4	9e-11	yes
1 (LanFTc1)	184812	184859	Ai_8	81723928	81723975	81.4	9e-11	yes
1 (LanFTc1)	184812	184857	Ai_8	81994799	81994754	83.4	2e-11	yes
1 (LanFTc1)	184812	184857	Ai_8	82055970	82055925	83.4	2e-11	yes
1 (LanFTc1)	184812	184859	Ai_8	91896854	91896901	81.4	9e-11	yes
1 (LanFTc1)	184812	184858	Ai_8	93397699	93397745	85.3	6e-12	yes
1 (LanFTc1)	184812	184857	Ai_8	99252186	99252231	83.4	2e-11	yes
1 (LanFTc1)	184812	184859	Ai_8	100624516	100624469	81.4	9e-11	yes
1 (LanFTc1)	184812	184856	Ai_8	104708655	104708611	81.4	9e-11	yes
1 (LanFTc1)	184812	184859	Ai_8	105230035	105230082	81.4	9e-11	yes
1 (LanFTc1)	184812	184859	Ai_9	7231799	7231752	81.4	9e-11	yes
1 (LanFTc1)	184812	184859	Ai_9	31589773	31589820	81.4	9e-11	yes
1 (LanFTc1)	184812	184859	Ai_9	54290345	54290392	81.4	9e-11	yes
1 (LanFTc1)	184812	184859	Ai_9	55946578	55946625	81.4	9e-11	yes
1 (LanFTc1)	184812	184856	Ai_9	56332130	56332174	81.4	9e-11	yes
1 (LanFTc1)	184812	184857	Ai_9	58061792	58061837	83.4	2e-11	yes
1 (LanFTc1)	184812	184859	Ai_9	58173160	58173207	81.4	9e-11	yes
1 (LanFTc1)	184812	184859	Ai_9	58705788	58705835	81.4	9e-11	yes
1 (LanFTc1)	184812	184859	Ai_9	58928617	58928664	81.4	9e-11	yes
1 (LanFTc1)	184812	184859	Ai_9	59235508	59235461	81.4	9e-11	yes
1 (LanFTc1)	184812	184859	Ai_9	64125486	64125439	81.4	9e-11	yes
1 (LanFTc1)	184812	184859	Ai_9	64238115	64238068	81.4	9e-11	yes
1 (LanFTc1)	184778	184857	Ai_9	65455062	65454983	85.3	6e-12	yes
1 (LanFTc1)	184812	184859	Ai_9	68695199	68695152	81.4	9e-11	yes
1 (LanFTc1)	184812	184859	Ai_9	68700694	68700647	81.4	9e-11	yes
1 (LanFTc1)	184810	184857	Ai_9	68917773	68917820	81.4	9e-11	yes
1 (LanFTc1)	184812	184859	Ai_9	71049118	71049165	81.4	9e-11	yes
1 (LanFTc1)	184812	184856	Ai_9	76203720	76203676	81.4	9e-11	yes
1 (LanFTc1)	184812	184857	Ai_9	79165917	79165962	83.4	2e-11	yes
1 (LanFTc1)	184812	184859	Ai_9	82533708	82533661	81.4	9e-11	yes
1 (LanFTc1)	184812	184859	Ai_9	83327331	83327284	87.2	2e-12	yes
1 (LanFTc1)	184810	184857	Ai_9	87035862	87035815	81.4	9e-11	yes
1 (LanFTc1)	184804	184857	Ai_9	88510693	88510640	81.4	9e-11	yes
1 (LanFTc1)	184800	184857	Ai_9	91846413	91846356	83.4	2e-11	yes
1 (LanFTc1)	184812	184859	Ai_9	101517284	101517331	81.4	9e-11	yes
1 (LanFTc1)	184812	184859	Ai_9	101753077	101753124	81.4	9e-11	yes
1 (LanFTc1)	184812	184859	Ai_9	103367342	103367389	81.4	9e-11	yes
1 (LanFTc1)	184812	184859	Ai_9	103514742	103514789	81.4	9e-11	yes
1 (LanFTc1)	184812	184859	Ai_9	113111410	113111457	81.4	9e-11	yes
1 (LanFTc1)	184811	184858	Ai_9	119051606	119051559	81.4	9e-11	yes
1 (LanFTc1)	208733	208734	align	1	2	99.9	4e-12	yes
1 (LanFTc1)	135871	135931	Ca_1	4967442	4967381	81.4	3e-11	yes
1 (LanFTc1)	124378	124467	Ca_1	6368345	6368435	96.8	8e-16	yes
1 (LanFTc1)	124379	124467	Ca_1	7384569	7384659	93	1e-14	yes
1 (LanFTc1)	124381	124461	Ca_1	7390990	7391072	83.4	9e-12	yes
1 (LanFTc1)	124379	124487	Ca_1	8637049	8637159	131	3e-26	yes
1 (LanFTc1)	126380	126460	Ca_1	8637050	8637131	91.1	4e-14	yes
1 (LanFTc1)	126376	126460	Ca_1	8641824	8641909	93	1e-14	yes
1 (LanFTc1)	124378	124487	Ca_1	8641826	8641937	133	8e-27	yes
1 (LanFTc1)	124381	124467	Ca_1	9586996	9586908	94.9	3e-15	yes
1 (LanFTc1)	126381	126460	Ca_1	9586996	9586915	81.4	3e-11	yes
1 (LanFTc1)	124376	124467	Ca_1	10202415	10202322	104	4e-18	yes
1 (LanFTc1)	124381	124467	Ca_1	10856244	10856332	94.9	3e-15	yes
1 (LanFTc1)	124376	124463	Ca_1	10858180	10858269	108	3e-19	yes
1 (LanFTc1)	135871	135955	Ca_1	13528028	13527943	81.4	3e-11	yes
1 (LanFTc1)	124378	124467	Ca_1	15477289	15477199	125	2e-24	yes
1 (LanFTc1)	126376	126460	Ca_1	15477291	15477206	93	1e-14	yes
1 (LanFTc1)	126380	126460	Ca_1	15557694	15557612	94.9	3e-15	yes
1 (LanFTc1)	124379	124488	Ca_1	15557695	15557583	102	1e-17	yes
1 (LanFTc1)	27339	27444	Ca_1	16504563	16504668	83.4	9e-12	yes
1 (LanFTc1)	124381	124475	Ca_1	17792987	17793084	96.8	8e-16	yes
1 (LanFTc1)	124378	124467	Ca_1	18440912	18440821	106	1e-18	yes
1 (LanFTc1)	126376	126460	Ca_1	18573128	18573213	87.2	6e-13	yes
1 (LanFTc1)	124378	124467	Ca_1	18573130	18573220	119	9e-23	yes
1 (LanFTc1)	126376	126460	Ca_1	18577706	18577791	87.2	6e-13	yes
1 (LanFTc1)	124378	124467	Ca_1	18577708	18577798	125	2e-24	yes
1 (LanFTc1)	124378	124467	Ca_1	18861058	18860967	100	6e-17	yes
1 (LanFTc1)	126376	126460	Ca_1	19065275	19065360	93	1e-14	yes
1 (LanFTc1)	124378	124467	Ca_1	19065277	19065367	125	2e-24	yes
1 (LanFTc1)	124381	124467	Ca_1	20132551	20132638	114	5e-21	yes
1 (LanFTc1)	126381	126460	Ca_1	20132551	20132631	83.4	9e-12	yes
1 (LanFTc1)	124405	124467	Ca_1	23159584	23159647	85.3	2e-12	yes
1 (LanFTc1)	126376	126460	Ca_1	23163664	23163749	81.4	3e-11	yes
1 (LanFTc1)	124380	124467	Ca_1	23163668	23163756	104	4e-18	yes
1 (LanFTc1)	124381	124467	Ca_1	23452784	23452871	85.3	2e-12	yes
1 (LanFTc1)	124381	124467	Ca_1	23829951	23829863	94.9	3e-15	yes
1 (LanFTc1)	126376	126460	Ca_1	23925990	23926075	98.7	2e-16	yes
1 (LanFTc1)	124380	124467	Ca_1	23925994	23926082	110	7e-20	yes
1 (LanFTc1)	124378	124467	Ca_1	24032566	24032476	125	2e-24	yes
1 (LanFTc1)	126376	126460	Ca_1	24032568	24032483	93	1e-14	yes
1 (LanFTc1)	124373	124467	Ca_1	24475951	24476046	94.9	3e-15	yes
1 (LanFTc1)	124378	124458	Ca_1	25400946	25400865	102	1e-17	yes
1 (LanFTc1)	124379	124467	Ca_1	25402838	25402749	112	2e-20	yes
1 (LanFTc1)	124381	124467	Ca_1	25751455	25751368	91.1	4e-14	yes
1 (LanFTc1)	124383	124488	Ca_1	27806979	27807086	91.1	4e-14	yes
1 (LanFTc1)	124381	124467	Ca_1	27860341	27860254	91.1	4e-14	yes
1 (LanFTc1)	124381	124467	Ca_1	27863088	27863001	91.1	4e-14	yes
1 (LanFTc1)	126344	126460	Ca_1	27863124	27863008	81.4	3e-11	yes
1 (LanFTc1)	124381	124467	Ca_1	27994664	27994576	106	1e-18	yes
1 (LanFTc1)	126381	126460	Ca_1	27994664	27994583	81.4	3e-11	yes
1 (LanFTc1)	124381	124467	Ca_1	30157894	30157807	85.3	2e-12	yes
1 (LanFTc1)	124381	124467	Ca_1	30858248	30858161	108	3e-19	yes
1 (LanFTc1)	126381	126460	Ca_1	30858248	30858168	89.1	2e-13	yes
1 (LanFTc1)	124378	124463	Ca_1	30882332	30882419	98.7	2e-16	yes
1 (LanFTc1)	124378	124475	Ca_1	30887274	30887374	91.1	4e-14	yes
1 (LanFTc1)	124381	124467	Ca_1	30913029	30912942	85.3	2e-12	yes
1 (LanFTc1)	124378	124467	Ca_1	30997136	30997045	106	1e-18	yes
1 (LanFTc1)	124379	124467	Ca_1	31003291	31003201	104	4e-18	yes
1 (LanFTc1)	124378	124467	Ca_1	31631794	31631703	112	2e-20	yes
1 (LanFTc1)	124381	124467	Ca_1	32936795	32936707	106	1e-18	yes
1 (LanFTc1)	126381	126460	Ca_1	32936795	32936714	81.4	3e-11	yes
1 (LanFTc1)	124378	124467	Ca_1	32941998	32941907	106	1e-18	yes
1 (LanFTc1)	126376	126460	Ca_1	33759434	33759520	85.3	2e-12	yes
1 (LanFTc1)	124378	124467	Ca_1	33759436	33759527	112	2e-20	yes
1 (LanFTc1)	124378	124467	Ca_1	34530025	34530116	100	6e-17	yes
1 (LanFTc1)	124383	124462	Ca_1	34831231	34831311	100	6e-17	yes
1 (LanFTc1)	124383	124467	Ca_1	36627296	36627209	91.1	4e-14	yes
1 (LanFTc1)	124378	124467	Ca_1	36769958	36769868	119	9e-23	yes
1 (LanFTc1)	126376	126460	Ca_1	36769960	36769875	87.2	6e-13	yes
1 (LanFTc1)	126376	126460	Ca_1	37094308	37094394	85.3	2e-12	yes
1 (LanFTc1)	124378	124467	Ca_1	37094310	37094401	112	2e-20	yes
1 (LanFTc1)	126376	126460	Ca_1	37099779	37099865	85.3	2e-12	yes
1 (LanFTc1)	124378	124467	Ca_1	37099781	37099872	112	2e-20	yes
1 (LanFTc1)	124381	124475	Ca_1	37404942	37405039	91.1	4e-14	yes
1 (LanFTc1)	124379	124475	Ca_1	38198126	38198027	100	6e-17	yes
1 (LanFTc1)	124381	124475	Ca_1	38202380	38202283	96.8	8e-16	yes
1 (LanFTc1)	124379	124467	Ca_1	38383995	38383906	89.1	2e-13	yes
1 (LanFTc1)	124400	124467	Ca_1	39212104	39212036	83.4	9e-12	yes
1 (LanFTc1)	124373	124475	Ca_1	39496578	39496682	91.1	4e-14	yes
1 (LanFTc1)	124378	124467	Ca_1	39817315	39817224	94.9	3e-15	yes
1 (LanFTc1)	124381	124467	Ca_1	39822534	39822446	112	2e-20	yes
1 (LanFTc1)	126344	126460	Ca_1	39822572	39822453	81.4	3e-11	yes
1 (LanFTc1)	124381	124475	Ca_1	39861890	39861795	94.9	3e-15	yes
1 (LanFTc1)	124381	124467	Ca_1	40796802	40796889	96.8	8e-16	yes
1 (LanFTc1)	124384	124467	Ca_1	42595101	42595017	91.1	4e-14	yes
1 (LanFTc1)	124379	124463	Ca_1	42868053	42868138	98.7	2e-16	yes
1 (LanFTc1)	27298	27447	Ca_1	42880637	42880489	94.9	3e-15	yes
1 (LanFTc1)	124379	124475	Ca_1	44870987	44870888	106	1e-18	yes
1 (LanFTc1)	124378	124467	Ca_1	44875728	44875638	125	2e-24	yes
1 (LanFTc1)	126376	126460	Ca_1	44875730	44875645	93	1e-14	yes
1 (LanFTc1)	124378	124475	Ca_1	44876381	44876281	102	1e-17	yes
1 (LanFTc1)	124380	124461	Ca_1	45031197	45031279	93	1e-14	yes
1 (LanFTc1)	125216	125309	Ca_1	45247877	45247974	121	2e-23	yes
1 (LanFTc1)	126380	126460	Ca_1	45277659	45277578	85.3	2e-12	yes
1 (LanFTc1)	124379	124467	Ca_1	45277660	45277571	117	3e-22	yes
1 (LanFTc1)	124373	124467	Ca_1	45905692	45905596	110	7e-20	yes
1 (LanFTc1)	126373	126460	Ca_1	45905692	45905603	96.8	8e-16	yes
1 (LanFTc1)	124381	124467	Ca_1	45910849	45910761	106	1e-18	yes
1 (LanFTc1)	126381	126460	Ca_1	45910849	45910768	81.4	3e-11	yes
1 (LanFTc1)	124373	124467	Ca_1	45936093	45935997	110	7e-20	yes
1 (LanFTc1)	126373	126460	Ca_1	45936093	45936004	85.3	2e-12	yes
1 (LanFTc1)	124379	124467	Ca_1	47743342	47743432	98.7	2e-16	yes
1 (LanFTc1)	124379	124467	Ca_1	48097670	48097759	106	1e-18	yes
1 (LanFTc1)	124373	124467	Ca_2	323226	323131	100	6e-17	yes
1 (LanFTc1)	124381	124457	Ca_2	716701	716624	89.1	2e-13	yes
1 (LanFTc1)	126376	126460	Ca_2	957928	958013	93	1e-14	yes
1 (LanFTc1)	124378	124467	Ca_2	957930	958020	125	2e-24	yes
1 (LanFTc1)	124379	124467	Ca_2	2950281	2950192	112	2e-20	yes
1 (LanFTc1)	124381	124463	Ca_2	3879823	3879740	89.1	2e-13	yes
1 (LanFTc1)	206579	206665	Ca_2	4457341	4457428	85.3	2e-12	yes
1 (LanFTc1)	124367	124490	Ca_2	4462109	4461984	96.8	8e-16	yes
1 (LanFTc1)	124378	124467	Ca_2	4895592	4895502	119	9e-23	yes
1 (LanFTc1)	126376	126460	Ca_2	4895594	4895509	87.2	6e-13	yes
1 (LanFTc1)	124373	124467	Ca_2	4902896	4902801	117	3e-22	yes
1 (LanFTc1)	126373	126460	Ca_2	4902896	4902808	87.2	6e-13	yes
1 (LanFTc1)	124379	124475	Ca_2	5105543	5105444	94.9	3e-15	yes
1 (LanFTc1)	124381	124467	Ca_2	5756640	5756727	114	5e-21	yes
1 (LanFTc1)	126381	126460	Ca_2	5756640	5756720	83.4	9e-12	yes
1 (LanFTc1)	126376	126460	Ca_2	5761245	5761330	93	1e-14	yes
1 (LanFTc1)	124378	124467	Ca_2	5761247	5761337	125	2e-24	yes
1 (LanFTc1)	88774	88868	Ca_2	6939833	6939739	91.1	4e-14	no
1 (LanFTc1)	126376	126460	Ca_2	8116486	8116572	85.3	2e-12	yes
1 (LanFTc1)	124378	124467	Ca_2	8116488	8116579	112	2e-20	yes
1 (LanFTc1)	126376	126460	Ca_2	8418263	8418349	85.3	2e-12	yes
1 (LanFTc1)	124378	124467	Ca_2	8418265	8418356	106	1e-18	yes
1 (LanFTc1)	124378	124463	Ca_2	10136025	10135938	98.7	2e-16	yes
1 (LanFTc1)	124379	124467	Ca_2	10141381	10141291	93	1e-14	yes
1 (LanFTc1)	135878	135953	Ca_2	10243209	10243285	81.4	3e-11	yes
1 (LanFTc1)	124378	124467	Ca_2	10741453	10741543	102	1e-17	yes
1 (LanFTc1)	126379	126460	Ca_2	11234916	11234998	81.4	3e-11	yes
1 (LanFTc1)	124380	124461	Ca_2	11234917	11234999	104	4e-18	yes
1 (LanFTc1)	124381	124467	Ca_2	11669949	11669861	100	6e-17	yes
1 (LanFTc1)	124378	124467	Ca_2	11675692	11675601	94.9	3e-15	yes
1 (LanFTc1)	126376	126460	Ca_2	11862677	11862762	87.2	6e-13	yes
1 (LanFTc1)	124378	124463	Ca_2	11862679	11862765	106	1e-18	yes
1 (LanFTc1)	124381	124463	Ca_2	12424325	12424241	81.4	3e-11	yes
1 (LanFTc1)	124379	124488	Ca_2	12429154	12429043	81.4	3e-11	yes
1 (LanFTc1)	124379	124467	Ca_2	12942259	12942171	102	1e-17	yes
1 (LanFTc1)	124378	124467	Ca_2	12946382	12946292	114	5e-21	yes
1 (LanFTc1)	126376	126460	Ca_2	12946384	12946299	81.4	3e-11	yes
1 (LanFTc1)	124378	124467	Ca_2	13027077	13026987	125	2e-24	yes
1 (LanFTc1)	126376	126460	Ca_2	13027079	13026994	93	1e-14	yes
1 (LanFTc1)	124378	124467	Ca_2	13031598	13031508	125	2e-24	yes
1 (LanFTc1)	126376	126460	Ca_2	13031600	13031515	93	1e-14	yes
1 (LanFTc1)	124378	124467	Ca_2	15164094	15164185	112	2e-20	yes
1 (LanFTc1)	124378	124467	Ca_2	15169136	15169227	106	1e-18	yes
1 (LanFTc1)	124372	124467	Ca_2	15239232	15239328	85.3	2e-12	yes
1 (LanFTc1)	124380	124467	Ca_2	17776047	17775959	87.2	6e-13	yes
1 (LanFTc1)	124390	124467	Ca_2	17797168	17797090	85.3	2e-12	yes
1 (LanFTc1)	126344	126460	Ca_2	17887795	17887914	87.2	6e-13	yes
1 (LanFTc1)	124378	124467	Ca_2	17887830	17887921	112	2e-20	yes
1 (LanFTc1)	126344	126460	Ca_2	17894100	17894219	93	1e-14	yes
1 (LanFTc1)	124373	124467	Ca_2	17894130	17894226	116	1e-21	yes
1 (LanFTc1)	124384	124467	Ca_2	18344176	18344261	94.9	3e-15	yes
1 (LanFTc1)	124378	124467	Ca_2	18349477	18349568	100	6e-17	yes
1 (LanFTc1)	126380	126460	Ca_2	18698967	18698886	91.1	4e-14	yes
1 (LanFTc1)	124379	124467	Ca_2	18698968	18698879	123	6e-24	yes
1 (LanFTc1)	124378	124467	Ca_2	18703337	18703247	125	2e-24	yes
1 (LanFTc1)	126376	126460	Ca_2	18703339	18703254	93	1e-14	yes
1 (LanFTc1)	126376	126460	Ca_2	20444899	20444984	93	1e-14	yes
1 (LanFTc1)	124378	124467	Ca_2	20444901	20444991	125	2e-24	yes
1 (LanFTc1)	126376	126460	Ca_2	20449578	20449663	93	1e-14	yes
1 (LanFTc1)	124380	124467	Ca_2	20449582	20449670	116	1e-21	yes
1 (LanFTc1)	206583	206664	Ca_2	20449657	20449575	81.4	3e-11	yes
1 (LanFTc1)	124379	124456	Ca_2	20468487	20468565	91.1	4e-14	yes
1 (LanFTc1)	124378	124463	Ca_2	21577839	21577752	110	7e-20	yes
1 (LanFTc1)	124379	124467	Ca_2	22091019	22091109	110	7e-20	yes
1 (LanFTc1)	126380	126460	Ca_2	22091020	22091102	83.4	9e-12	yes
1 (LanFTc1)	124378	124467	Ca_2	22430149	22430238	98.7	2e-16	yes
1 (LanFTc1)	126376	126460	Ca_2	22434520	22434605	81.4	3e-11	yes
1 (LanFTc1)	124378	124467	Ca_2	22434522	22434612	114	5e-21	yes
1 (LanFTc1)	124378	124475	Ca_2	22621480	22621381	110	7e-20	yes
1 (LanFTc1)	126376	126478	Ca_2	22621482	22621378	85.3	2e-12	yes
1 (LanFTc1)	124378	124467	Ca_2	22627028	22626938	125	2e-24	yes
1 (LanFTc1)	126376	126460	Ca_2	22627030	22626945	93	1e-14	yes
1 (LanFTc1)	124378	124463	Ca_2	23064640	23064727	98.7	2e-16	yes
1 (LanFTc1)	124379	124452	Ca_2	23790800	23790874	89.1	2e-13	yes
1 (LanFTc1)	124379	124467	Ca_2	23795073	23795162	112	2e-20	yes
1 (LanFTc1)	27339	27447	Ca_2	24098498	24098390	83.4	9e-12	yes
1 (LanFTc1)	124382	124458	Ca_2	25154800	25154722	87.2	6e-13	yes
1 (LanFTc1)	124378	124467	Ca_2	25159783	25159692	100	6e-17	yes
1 (LanFTc1)	124381	124467	Ca_2	25536670	25536757	102	1e-17	yes
1 (LanFTc1)	124373	124463	Ca_2	25821119	25821028	104	4e-18	yes
1 (LanFTc1)	124379	124467	Ca_2	26621677	26621767	104	4e-18	yes
1 (LanFTc1)	124383	124475	Ca_2	27433517	27433612	93	1e-14	yes
1 (LanFTc1)	124378	124467	Ca_2	27948002	27947912	114	5e-21	yes
1 (LanFTc1)	126376	126460	Ca_2	27948004	27947919	81.4	3e-11	yes
1 (LanFTc1)	124378	124467	Ca_2	27952637	27952547	125	2e-24	yes
1 (LanFTc1)	126376	126460	Ca_2	27952639	27952554	93	1e-14	yes
1 (LanFTc1)	124381	124467	Ca_2	28301688	28301601	85.3	2e-12	yes
1 (LanFTc1)	124381	124467	Ca_2	28846785	28846697	100	6e-17	yes
1 (LanFTc1)	124378	124467	Ca_2	28850758	28850667	112	2e-20	yes
1 (LanFTc1)	126376	126460	Ca_2	28850760	28850674	85.3	2e-12	yes
1 (LanFTc1)	124378	124467	Ca_2	29131751	29131842	94.9	3e-15	yes
1 (LanFTc1)	124381	124463	Ca_2	29642072	29642155	83.4	9e-12	yes
1 (LanFTc1)	124367	124467	Ca_2	29727956	29728058	110	7e-20	yes
1 (LanFTc1)	126367	126460	Ca_2	29727956	29728051	85.3	2e-12	yes
1 (LanFTc1)	124367	124467	Ca_2	29733052	29733154	104	4e-18	yes
1 (LanFTc1)	126367	126460	Ca_2	29733052	29733147	91.1	4e-14	yes
1 (LanFTc1)	124378	124467	Ca_2	31236798	31236708	125	2e-24	yes
1 (LanFTc1)	126376	126460	Ca_2	31236800	31236715	93	1e-14	yes
1 (LanFTc1)	124378	124467	Ca_2	31241304	31241214	125	2e-24	yes
1 (LanFTc1)	126376	126460	Ca_2	31241306	31241221	93	1e-14	yes
1 (LanFTc1)	124379	124463	Ca_2	32825386	32825471	98.7	2e-16	yes
1 (LanFTc1)	124381	124467	Ca_2	33988377	33988289	100	6e-17	yes
1 (LanFTc1)	124378	124467	Ca_2	33996558	33996467	112	2e-20	yes
1 (LanFTc1)	126376	126460	Ca_2	33996560	33996474	85.3	2e-12	yes
1 (LanFTc1)	124378	124467	Ca_2	34781158	34781067	112	2e-20	yes
1 (LanFTc1)	126376	126460	Ca_2	34781160	34781074	85.3	2e-12	yes
1 (LanFTc1)	124378	124460	Ca_3	192414	192492	87.2	6e-13	yes
1 (LanFTc1)	126376	126460	Ca_3	241708	241794	85.3	2e-12	yes
1 (LanFTc1)	124378	124467	Ca_3	241710	241801	112	2e-20	yes
1 (LanFTc1)	126376	126460	Ca_3	249130	249216	85.3	2e-12	yes
1 (LanFTc1)	124378	124467	Ca_3	249132	249223	112	2e-20	yes
1 (LanFTc1)	27339	27447	Ca_3	265155	265047	83.4	9e-12	yes
1 (LanFTc1)	124378	124467	Ca_3	990330	990420	102	1e-17	yes
1 (LanFTc1)	126376	126460	Ca_3	998581	998666	87.2	6e-13	yes
1 (LanFTc1)	124378	124467	Ca_3	998583	998673	114	5e-21	yes
1 (LanFTc1)	124381	124463	Ca_3	1461915	1461998	112	2e-20	yes
1 (LanFTc1)	126381	126460	Ca_3	1461915	1461995	83.4	9e-12	yes
1 (LanFTc1)	126376	126460	Ca_3	2249104	2249189	87.2	6e-13	yes
1 (LanFTc1)	124378	124467	Ca_3	2249106	2249196	119	9e-23	yes
1 (LanFTc1)	126376	126460	Ca_3	2250285	2250370	87.2	6e-13	yes
1 (LanFTc1)	124378	124467	Ca_3	2250287	2250377	119	9e-23	yes
1 (LanFTc1)	124367	124467	Ca_3	2454123	2454022	100	6e-17	yes
1 (LanFTc1)	124367	124467	Ca_3	2455035	2454934	106	1e-18	yes
1 (LanFTc1)	124367	124467	Ca_3	2459476	2459375	106	1e-18	yes
1 (LanFTc1)	124381	124475	Ca_3	4072020	4071923	85.3	2e-12	yes
1 (LanFTc1)	124381	124475	Ca_3	4309057	4308961	98.7	2e-16	yes
1 (LanFTc1)	124367	124467	Ca_3	4444168	4444269	83.4	9e-12	yes
1 (LanFTc1)	27339	27447	Ca_3	5250362	5250254	83.4	9e-12	yes
1 (LanFTc1)	124378	124467	Ca_3	5566382	5566292	125	2e-24	yes
1 (LanFTc1)	126376	126460	Ca_3	5566384	5566299	93	1e-14	yes
1 (LanFTc1)	124378	124467	Ca_3	5618059	5617968	112	2e-20	yes
1 (LanFTc1)	126376	126460	Ca_3	5618061	5617975	85.3	2e-12	yes
1 (LanFTc1)	124384	124467	Ca_3	6240414	6240330	102	1e-17	yes
1 (LanFTc1)	126380	126460	Ca_3	6242246	6242165	85.3	2e-12	yes
1 (LanFTc1)	124379	124467	Ca_3	6242247	6242158	117	3e-22	yes
1 (LanFTc1)	124378	124467	Ca_3	6244062	6244153	106	1e-18	yes
1 (LanFTc1)	126380	126461	Ca_3	7090179	7090097	93	1e-14	yes
1 (LanFTc1)	124379	124467	Ca_3	7090180	7090091	106	1e-18	yes
1 (LanFTc1)	124381	124467	Ca_3	7448534	7448447	85.3	2e-12	yes
1 (LanFTc1)	124383	124461	Ca_3	7954770	7954849	87.2	6e-13	yes
1 (LanFTc1)	124383	124467	Ca_3	8463869	8463784	98.7	2e-16	yes
1 (LanFTc1)	126376	126460	Ca_3	8463876	8463791	87.2	6e-13	yes
1 (LanFTc1)	126380	126460	Ca_3	8908202	8908121	85.3	2e-12	yes
1 (LanFTc1)	124379	124463	Ca_3	8908203	8908118	116	1e-21	yes
1 (LanFTc1)	124378	124467	Ca_3	8913650	8913560	114	5e-21	yes
1 (LanFTc1)	126344	126460	Ca_3	8913684	8913567	85.3	2e-12	yes
1 (LanFTc1)	126376	126460	Ca_3	9045138	9045223	93	1e-14	yes
1 (LanFTc1)	124378	124467	Ca_3	9045140	9045230	125	2e-24	yes
1 (LanFTc1)	124378	124463	Ca_3	9115229	9115142	110	7e-20	yes
1 (LanFTc1)	124381	124467	Ca_3	9257720	9257807	85.3	2e-12	yes
1 (LanFTc1)	124381	124467	Ca_3	9270276	9270362	104	4e-18	yes
1 (LanFTc1)	124379	124463	Ca_3	9289740	9289654	91.1	4e-14	yes
1 (LanFTc1)	124381	124467	Ca_3	9988066	9987979	96.8	8e-16	yes
1 (LanFTc1)	126381	126460	Ca_3	9988066	9987986	83.4	9e-12	yes
1 (LanFTc1)	124378	124467	Ca_3	9991865	9991775	125	2e-24	yes
1 (LanFTc1)	126376	126460	Ca_3	9991867	9991782	93	1e-14	yes
1 (LanFTc1)	124378	124467	Ca_3	9996319	9996229	125	2e-24	yes
1 (LanFTc1)	126376	126460	Ca_3	9996321	9996236	93	1e-14	yes
1 (LanFTc1)	124380	124467	Ca_3	12340004	12339915	102	1e-17	yes
1 (LanFTc1)	126376	126460	Ca_3	12340008	12339922	91.1	4e-14	yes
1 (LanFTc1)	124379	124467	Ca_3	13161237	13161148	106	1e-18	yes
1 (LanFTc1)	124373	124467	Ca_3	13278684	13278589	106	1e-18	yes
1 (LanFTc1)	126373	126460	Ca_3	13278684	13278596	87.2	6e-13	yes
1 (LanFTc1)	27339	27447	Ca_3	13480164	13480272	89.1	2e-13	yes
1 (LanFTc1)	124381	124467	Ca_3	13495262	13495349	119	9e-23	yes
1 (LanFTc1)	126381	126460	Ca_3	13495262	13495342	89.1	2e-13	yes
1 (LanFTc1)	124379	124467	Ca_3	14229026	14228937	106	1e-18	yes
1 (LanFTc1)	126376	126460	Ca_3	15066951	15067036	93	1e-14	yes
1 (LanFTc1)	124378	124475	Ca_3	15066953	15067052	121	2e-23	yes
1 (LanFTc1)	124373	124455	Ca_3	15639293	15639376	83.4	9e-12	yes
1 (LanFTc1)	124380	124463	Ca_3	16664280	16664195	94.9	3e-15	yes
1 (LanFTc1)	124381	124463	Ca_3	16866870	16866953	106	1e-18	yes
1 (LanFTc1)	124379	124461	Ca_3	16871170	16871253	112	2e-20	yes
1 (LanFTc1)	126380	126460	Ca_3	16871171	16871252	85.3	2e-12	yes
1 (LanFTc1)	124378	124467	Ca_3	16991759	16991668	112	2e-20	yes
1 (LanFTc1)	126376	126460	Ca_3	16991761	16991675	85.3	2e-12	yes
1 (LanFTc1)	126376	126460	Ca_3	17807887	17807972	93	1e-14	yes
1 (LanFTc1)	124378	124467	Ca_3	17807889	17807979	125	2e-24	yes
1 (LanFTc1)	124378	124467	Ca_3	19109617	19109708	106	1e-18	yes
1 (LanFTc1)	135871	135956	Ca_3	21321486	21321572	83.4	9e-12	yes
1 (LanFTc1)	124378	124467	Ca_3	21321572	21321482	119	9e-23	yes
1 (LanFTc1)	126376	126457	Ca_3	21321574	21321492	87.2	6e-13	yes
1 (LanFTc1)	124378	124467	Ca_3	21326253	21326163	125	2e-24	yes
1 (LanFTc1)	126376	126460	Ca_3	21326255	21326170	93	1e-14	yes
1 (LanFTc1)	27298	27477	Ca_3	22069911	22069732	81.4	3e-11	yes
1 (LanFTc1)	124380	124467	Ca_3	22941487	22941575	87.2	6e-13	yes
1 (LanFTc1)	124378	124463	Ca_3	25353873	25353959	94.9	3e-15	yes
1 (LanFTc1)	126344	126460	Ca_3	26108461	26108580	81.4	3e-11	yes
1 (LanFTc1)	124378	124461	Ca_3	26108496	26108581	100	6e-17	yes
1 (LanFTc1)	124376	124467	Ca_3	26113801	26113894	104	4e-18	yes
1 (LanFTc1)	27636	28022	Ca_3	26353885	26354277	202	1e-47	no
1 (LanFTc1)	29854	30180	Ca_3	26355853	26356177	254	3e-63	no
1 (LanFTc1)	88684	88872	Ca_3	26437736	26437924	81.4	3e-11	no
1 (LanFTc1)	88986	89056	Ca_3	26438285	26438355	85.3	2e-12	no
1 (LanFTc1)	95841	95989	Ca_3	26444730	26444878	148	2e-31	no
1 (LanFTc1)	154128	154796	Ca_3	26446272	26446936	796	0	no
1 (LanFTc1)	200905	201409	Ca_3	26458846	26459338	387	3e-103	no
1 (LanFTc1)	201471	201610	Ca_3	26459447	26459586	154	3e-33	no
1 (LanFTc1)	201749	201829	Ca_3	26459701	26459781	110	7e-20	no
1 (LanFTc1)	201911	202029	Ca_3	26459861	26459982	156	9e-34	no
1 (LanFTc1)	203925	204201	Ca_3	26461973	26462249	291	3e-74	no
1 (LanFTc1)	204364	204871	Ca_3	26462423	26462940	354	2e-93	no
1 (LanFTc1)	205141	205881	Ca_3	26463018	26463751	508	1e-139	no
1 (LanFTc1)	203988	204088	Ca_3	26478428	26478528	91.1	4e-14	no
1 (LanFTc1)	68260	68383	Ca_3	26749246	26749124	102	1e-17	no
1 (LanFTc1)	124378	124467	Ca_3	28180748	28180658	125	2e-24	yes
1 (LanFTc1)	126376	126460	Ca_3	28180750	28180665	93	1e-14	yes
1 (LanFTc1)	124378	124467	Ca_3	28185266	28185176	125	2e-24	yes
1 (LanFTc1)	126376	126460	Ca_3	28185268	28185183	93	1e-14	yes
1 (LanFTc1)	124376	124475	Ca_3	28221720	28221822	117	3e-22	yes
1 (LanFTc1)	126380	126460	Ca_3	28221724	28221806	83.4	9e-12	yes
1 (LanFTc1)	126376	126460	Ca_3	28985011	28985097	85.3	2e-12	yes
1 (LanFTc1)	124378	124467	Ca_3	28985013	28985104	112	2e-20	yes
1 (LanFTc1)	124381	124467	Ca_3	31470921	31471009	83.4	9e-12	yes
1 (LanFTc1)	124380	124461	Ca_3	32482158	32482236	96.8	8e-16	yes
1 (LanFTc1)	126380	126460	Ca_3	32858335	32858254	85.3	2e-12	yes
1 (LanFTc1)	124379	124463	Ca_3	32858336	32858251	116	1e-21	yes
1 (LanFTc1)	124381	124467	Ca_3	33455858	33455946	100	6e-17	yes
1 (LanFTc1)	124379	124467	Ca_3	33886055	33885965	104	4e-18	yes
1 (LanFTc1)	124379	124467	Ca_3	34828228	34828138	87.2	6e-13	yes
1 (LanFTc1)	124380	124467	Ca_4	353986	353897	108	3e-19	yes
1 (LanFTc1)	126376	126460	Ca_4	353990	353904	91.1	4e-14	yes
1 (LanFTc1)	124378	124467	Ca_4	358991	358900	112	2e-20	yes
1 (LanFTc1)	126376	126460	Ca_4	358993	358907	85.3	2e-12	yes
1 (LanFTc1)	124378	124467	Ca_4	6864134	6864225	106	1e-18	yes
1 (LanFTc1)	124381	124467	Ca_4	9068288	9068375	85.3	2e-12	yes
1 (LanFTc1)	126376	126460	Ca_4	11296680	11296766	85.3	2e-12	yes
1 (LanFTc1)	124378	124467	Ca_4	11296682	11296773	112	2e-20	yes
1 (LanFTc1)	124381	124463	Ca_4	12602677	12602594	89.1	2e-13	yes
1 (LanFTc1)	124378	124467	Ca_4	12783535	12783444	112	2e-20	yes
1 (LanFTc1)	126376	126460	Ca_4	12783537	12783451	85.3	2e-12	yes
1 (LanFTc1)	124379	124467	Ca_4	14209714	14209804	93	1e-14	yes
1 (LanFTc1)	124379	124467	Ca_4	15804507	15804418	112	2e-20	yes
1 (LanFTc1)	126373	126460	Ca_4	15804513	15804425	81.4	3e-11	yes
1 (LanFTc1)	124379	124488	Ca_4	16082906	16082795	87.2	6e-13	yes
1 (LanFTc1)	124378	124467	Ca_4	16371709	16371618	106	1e-18	yes
1 (LanFTc1)	124380	124467	Ca_4	17552477	17552389	93	1e-14	yes
1 (LanFTc1)	124373	124461	Ca_4	18026263	18026173	104	4e-18	yes
1 (LanFTc1)	126373	126460	Ca_4	18026263	18026174	85.3	2e-12	yes
1 (LanFTc1)	124367	124463	Ca_4	19236447	19236350	98.7	2e-16	yes
1 (LanFTc1)	126367	126460	Ca_4	19236447	19236353	87.2	6e-13	yes
1 (LanFTc1)	124367	124463	Ca_4	19240297	19240200	98.7	2e-16	yes
1 (LanFTc1)	126367	126460	Ca_4	19240297	19240203	87.2	6e-13	yes
1 (LanFTc1)	124379	124475	Ca_4	19445121	19445220	100	6e-17	yes
1 (LanFTc1)	124379	124467	Ca_4	19449635	19449725	116	1e-21	yes
1 (LanFTc1)	124378	124467	Ca_4	20257924	20258015	100	6e-17	yes
1 (LanFTc1)	124379	124467	Ca_4	20263445	20263535	116	1e-21	yes
1 (LanFTc1)	124378	124467	Ca_4	21731061	21730970	106	1e-18	yes
1 (LanFTc1)	124379	124467	Ca_4	21736073	21735983	104	4e-18	yes
1 (LanFTc1)	135871	135955	Ca_4	24348252	24348337	81.4	3e-11	yes
1 (LanFTc1)	126380	126460	Ca_4	24348336	24348255	85.3	2e-12	yes
1 (LanFTc1)	124379	124467	Ca_4	24348337	24348248	117	3e-22	yes
1 (LanFTc1)	126380	126460	Ca_4	24352945	24352864	91.1	4e-14	yes
1 (LanFTc1)	124379	124467	Ca_4	24352946	24352857	117	3e-22	yes
1 (LanFTc1)	126380	126460	Ca_4	24357036	24356955	91.1	4e-14	yes
1 (LanFTc1)	124376	124467	Ca_4	24357040	24356948	123	6e-24	yes
1 (LanFTc1)	124381	124467	Ca_4	25612807	25612894	102	1e-17	yes
1 (LanFTc1)	124367	124491	Ca_4	25632902	25633028	104	4e-18	yes
1 (LanFTc1)	124379	124467	Ca_4	25705005	25704915	81.4	3e-11	yes
1 (LanFTc1)	124378	124467	Ca_4	25706758	25706667	94.9	3e-15	yes
1 (LanFTc1)	124373	124488	Ca_4	25776127	25776010	87.2	6e-13	yes
1 (LanFTc1)	124378	124467	Ca_4	25928679	25928770	106	1e-18	yes
1 (LanFTc1)	124378	124467	Ca_4	25934391	25934482	106	1e-18	yes
1 (LanFTc1)	124379	124461	Ca_4	28284687	28284604	83.4	9e-12	yes
1 (LanFTc1)	124378	124467	Ca_4	28835953	28836044	106	1e-18	yes
1 (LanFTc1)	124378	124467	Ca_4	28841657	28841748	106	1e-18	yes
1 (LanFTc1)	124378	124467	Ca_4	28956529	28956438	112	2e-20	yes
1 (LanFTc1)	126376	126460	Ca_4	28956531	28956445	85.3	2e-12	yes
1 (LanFTc1)	124378	124488	Ca_4	29106627	29106740	121	2e-23	yes
1 (LanFTc1)	124381	124463	Ca_4	30178897	30178814	83.4	9e-12	yes
1 (LanFTc1)	124381	124467	Ca_4	30251478	30251565	119	9e-23	yes
1 (LanFTc1)	126381	126460	Ca_4	30251478	30251558	89.1	2e-13	yes
1 (LanFTc1)	126376	126460	Ca_4	30256080	30256165	87.2	6e-13	yes
1 (LanFTc1)	124378	124467	Ca_4	30256082	30256172	119	9e-23	yes
1 (LanFTc1)	124379	124467	Ca_4	32196649	32196738	112	2e-20	yes
1 (LanFTc1)	126380	126460	Ca_4	32196650	32196731	85.3	2e-12	yes
1 (LanFTc1)	124379	124467	Ca_4	32200012	32200101	112	2e-20	yes
1 (LanFTc1)	126380	126460	Ca_4	32200013	32200094	85.3	2e-12	yes
1 (LanFTc1)	126376	126460	Ca_4	33018635	33018720	93	1e-14	yes
1 (LanFTc1)	124378	124467	Ca_4	33018637	33018727	125	2e-24	yes
1 (LanFTc1)	124401	124475	Ca_4	34096821	34096898	81.4	3e-11	yes
1 (LanFTc1)	124378	124463	Ca_4	34935597	34935684	104	4e-18	yes
1 (LanFTc1)	124378	124463	Ca_4	34954726	34954813	93	1e-14	yes
1 (LanFTc1)	135871	135956	Ca_4	34954813	34954726	81.4	3e-11	yes
1 (LanFTc1)	124379	124461	Ca_4	35555038	35554955	83.4	9e-12	yes
1 (LanFTc1)	124379	124488	Ca_4	38348032	38347921	98.7	2e-16	yes
1 (LanFTc1)	124367	124467	Ca_4	39064586	39064687	106	1e-18	yes
1 (LanFTc1)	124379	124461	Ca_4	40113059	40112976	112	2e-20	yes
1 (LanFTc1)	124379	124467	Ca_4	40117351	40117262	106	1e-18	yes
1 (LanFTc1)	124378	124467	Ca_4	41526022	41526113	106	1e-18	yes
1 (LanFTc1)	124378	124461	Ca_4	42142055	42142140	94.9	3e-15	yes
1 (LanFTc1)	124381	124461	Ca_4	42362628	42362548	87.2	6e-13	yes
1 (LanFTc1)	124373	124475	Ca_4	42366931	42366827	91.1	4e-14	yes
1 (LanFTc1)	124379	124467	Ca_4	42415457	42415368	100	6e-17	yes
1 (LanFTc1)	124381	124457	Ca_4	43366202	43366125	94.9	3e-15	yes
1 (LanFTc1)	126376	126460	Ca_4	43543809	43543895	85.3	2e-12	yes
1 (LanFTc1)	124378	124467	Ca_4	43543811	43543902	112	2e-20	yes
1 (LanFTc1)	124381	124467	Ca_4	43818249	43818336	85.3	2e-12	yes
1 (LanFTc1)	124379	124461	Ca_4	44307476	44307393	89.1	2e-13	yes
1 (LanFTc1)	124378	124467	Ca_4	45047418	45047509	100	6e-17	yes
1 (LanFTc1)	124379	124463	Ca_4	45490125	45490040	110	7e-20	yes
1 (LanFTc1)	124381	124467	Ca_4	46322915	46323002	96.8	8e-16	yes
1 (LanFTc1)	124376	124467	Ca_4	48808418	48808510	89.1	2e-13	yes
1 (LanFTc1)	124376	124459	Ca_5	836014	835929	94.9	3e-15	yes
1 (LanFTc1)	124383	124467	Ca_5	854665	854750	104	4e-18	yes
1 (LanFTc1)	126383	126460	Ca_5	854665	854743	85.3	2e-12	yes
1 (LanFTc1)	124378	124467	Ca_5	1380148	1380058	108	3e-19	yes
1 (LanFTc1)	124378	124467	Ca_5	2713527	2713436	100	6e-17	yes
1 (LanFTc1)	126380	126460	Ca_5	3173563	3173482	91.1	4e-14	yes
1 (LanFTc1)	124378	124467	Ca_5	3173565	3173475	125	2e-24	yes
1 (LanFTc1)	124373	124467	Ca_5	3560151	3560247	110	7e-20	yes
1 (LanFTc1)	126373	126460	Ca_5	3560151	3560240	85.3	2e-12	yes
1 (LanFTc1)	126376	126460	Ca_5	3572202	3572288	85.3	2e-12	yes
1 (LanFTc1)	124378	124463	Ca_5	3572204	3572291	98.7	2e-16	yes
1 (LanFTc1)	124378	124467	Ca_5	4040030	4040121	100	6e-17	yes
1 (LanFTc1)	206576	206665	Ca_5	5640611	5640701	85.3	2e-12	yes
1 (LanFTc1)	124367	124467	Ca_5	5640706	5640605	106	1e-18	yes
1 (LanFTc1)	126367	126461	Ca_5	5640706	5640611	94.9	3e-15	yes
1 (LanFTc1)	124379	124467	Ca_5	5735852	5735942	98.7	2e-16	yes
1 (LanFTc1)	124381	124467	Ca_5	5878015	5877928	96.8	8e-16	yes
1 (LanFTc1)	124381	124457	Ca_5	5913938	5913861	94.9	3e-15	yes
1 (LanFTc1)	124378	124467	Ca_5	6408671	6408580	89.1	2e-13	yes
1 (LanFTc1)	124378	124467	Ca_5	6466784	6466875	89.1	2e-13	yes
1 (LanFTc1)	124381	124467	Ca_5	6522436	6522523	91.1	4e-14	yes
1 (LanFTc1)	124378	124467	Ca_5	7782695	7782786	106	1e-18	yes
1 (LanFTc1)	124379	124461	Ca_5	7914681	7914764	83.4	9e-12	yes
1 (LanFTc1)	124381	124467	Ca_5	8045582	8045669	119	9e-23	yes
1 (LanFTc1)	126381	126460	Ca_5	8045582	8045662	89.1	2e-13	yes
1 (LanFTc1)	124381	124467	Ca_5	8050539	8050626	102	1e-17	yes
1 (LanFTc1)	126381	126460	Ca_5	8050539	8050619	83.4	9e-12	yes
1 (LanFTc1)	124379	124467	Ca_5	8695206	8695296	110	7e-20	yes
1 (LanFTc1)	126380	126460	Ca_5	8695207	8695289	83.4	9e-12	yes
1 (LanFTc1)	124379	124467	Ca_5	8779521	8779611	93	1e-14	yes
1 (LanFTc1)	124381	124461	Ca_5	9028167	9028248	114	5e-21	yes
1 (LanFTc1)	126381	126460	Ca_5	9028167	9028247	89.1	2e-13	yes
1 (LanFTc1)	124378	124467	Ca_5	9249956	9249865	112	2e-20	yes
1 (LanFTc1)	126376	126460	Ca_5	9249958	9249872	85.3	2e-12	yes
1 (LanFTc1)	124378	124467	Ca_5	9306197	9306289	100	6e-17	yes
1 (LanFTc1)	126376	126458	Ca_5	9766953	9767036	94.9	3e-15	yes
1 (LanFTc1)	124378	124467	Ca_5	9766955	9767045	125	2e-24	yes
1 (LanFTc1)	126376	126460	Ca_5	9969780	9969865	93	1e-14	yes
1 (LanFTc1)	124378	124467	Ca_5	9969782	9969872	125	2e-24	yes
1 (LanFTc1)	126376	126460	Ca_5	9974593	9974678	87.2	6e-13	yes
1 (LanFTc1)	124378	124467	Ca_5	9974595	9974685	119	9e-23	yes
1 (LanFTc1)	135871	135956	Ca_5	9974681	9974595	83.4	9e-12	yes
1 (LanFTc1)	124381	124452	Ca_5	10376946	10376874	85.3	2e-12	yes
1 (LanFTc1)	124380	124467	Ca_5	10552445	10552356	96.8	8e-16	yes
1 (LanFTc1)	126344	126460	Ca_5	10552481	10552363	83.4	9e-12	yes
1 (LanFTc1)	124381	124467	Ca_5	10558455	10558367	89.1	2e-13	yes
1 (LanFTc1)	124378	124461	Ca_5	11161667	11161751	96.8	8e-16	yes
1 (LanFTc1)	126378	126460	Ca_5	11165653	11165736	89.1	2e-13	yes
1 (LanFTc1)	124380	124467	Ca_5	11165655	11165743	116	1e-21	yes
1 (LanFTc1)	124379	124467	Ca_5	11450401	11450490	106	1e-18	yes
1 (LanFTc1)	124401	124463	Ca_5	12001028	12001091	85.3	2e-12	yes
1 (LanFTc1)	124373	124467	Ca_5	12004840	12004935	106	1e-18	yes
1 (LanFTc1)	124378	124467	Ca_5	12095624	12095534	125	2e-24	yes
1 (LanFTc1)	126376	126460	Ca_5	12095626	12095541	93	1e-14	yes
1 (LanFTc1)	124380	124488	Ca_5	13719762	13719652	114	5e-21	yes
1 (LanFTc1)	126376	126478	Ca_5	13719766	13719662	91.1	4e-14	yes
1 (LanFTc1)	124383	124467	Ca_5	13725154	13725069	98.7	2e-16	yes
1 (LanFTc1)	124378	124467	Ca_5	15563253	15563162	100	6e-17	yes
1 (LanFTc1)	124381	124467	Ca_5	15569490	15569578	89.1	2e-13	yes
1 (LanFTc1)	124381	124467	Ca_5	15986284	15986371	85.3	2e-12	yes
1 (LanFTc1)	124378	124467	Ca_5	16346113	16346022	100	6e-17	yes
1 (LanFTc1)	126376	126460	Ca_5	16502547	16502633	85.3	2e-12	yes
1 (LanFTc1)	124378	124467	Ca_5	16502549	16502640	112	2e-20	yes
1 (LanFTc1)	126376	126460	Ca_5	16507780	16507866	85.3	2e-12	yes
1 (LanFTc1)	124378	124467	Ca_5	16507782	16507873	112	2e-20	yes
1 (LanFTc1)	124383	124467	Ca_5	16982963	16982878	93	1e-14	yes
1 (LanFTc1)	124380	124467	Ca_5	17904147	17904236	85.3	2e-12	yes
1 (LanFTc1)	124381	124467	Ca_5	18484604	18484691	85.3	2e-12	yes
1 (LanFTc1)	126376	126460	Ca_5	19405337	19405422	81.4	3e-11	yes
1 (LanFTc1)	124378	124463	Ca_5	19405339	19405425	112	2e-20	yes
1 (LanFTc1)	124373	124467	Ca_5	19590564	19590660	110	7e-20	yes
1 (LanFTc1)	126373	126460	Ca_5	19590564	19590653	85.3	2e-12	yes
1 (LanFTc1)	124380	124467	Ca_5	19871361	19871273	110	7e-20	yes
1 (LanFTc1)	124378	124467	Ca_5	20689876	20689785	83.4	9e-12	yes
1 (LanFTc1)	124381	124463	Ca_5	20805886	20805803	83.4	9e-12	yes
1 (LanFTc1)	126380	126460	Ca_5	22074689	22074607	83.4	9e-12	yes
1 (LanFTc1)	124376	124467	Ca_5	22074693	22074600	121	2e-23	yes
1 (LanFTc1)	27339	27447	Ca_5	22189903	22190011	83.4	9e-12	yes
1 (LanFTc1)	126376	126460	Ca_5	22288052	22288138	85.3	2e-12	yes
1 (LanFTc1)	124378	124467	Ca_5	22288054	22288145	112	2e-20	yes
1 (LanFTc1)	124381	124463	Ca_5	22857963	22858046	83.4	9e-12	yes
1 (LanFTc1)	126373	126460	Ca_5	22862185	22862273	81.4	3e-11	yes
1 (LanFTc1)	124379	124463	Ca_5	22862191	22862276	98.7	2e-16	yes
1 (LanFTc1)	124373	124460	Ca_5	23516885	23516973	81.4	3e-11	yes
1 (LanFTc1)	124379	124461	Ca_5	23520584	23520667	89.1	2e-13	yes
1 (LanFTc1)	124379	124467	Ca_5	25953273	25953184	100	6e-17	yes
1 (LanFTc1)	124379	124467	Ca_5	25958175	25958086	112	2e-20	yes
1 (LanFTc1)	124379	124467	Ca_5	26262186	26262097	106	1e-18	yes
1 (LanFTc1)	124373	124467	Ca_5	26266108	26266013	112	2e-20	yes
1 (LanFTc1)	126373	126460	Ca_5	26266108	26266020	81.4	3e-11	yes
1 (LanFTc1)	124378	124463	Ca_5	27405656	27405569	110	7e-20	yes
1 (LanFTc1)	126376	126460	Ca_5	27405658	27405572	85.3	2e-12	yes
1 (LanFTc1)	124379	124461	Ca_5	27992709	27992625	87.2	6e-13	yes
1 (LanFTc1)	124379	124467	Ca_5	29508954	29509044	98.7	2e-16	yes
1 (LanFTc1)	27298	27447	Ca_5	36786439	36786587	94.9	3e-15	yes
1 (LanFTc1)	124379	124467	Ca_5	39053712	39053622	81.4	3e-11	yes
1 (LanFTc1)	124378	124463	Ca_5	39058671	39058584	110	7e-20	yes
1 (LanFTc1)	124378	124463	Ca_5	39059017	39058930	110	7e-20	yes
1 (LanFTc1)	124378	124475	Ca_5	39394887	39394987	108	3e-19	yes
1 (LanFTc1)	124378	124475	Ca_5	39399395	39399495	108	3e-19	yes
1 (LanFTc1)	124381	124467	Ca_5	42327569	42327656	108	3e-19	yes
1 (LanFTc1)	124379	124467	Ca_5	42332573	42332662	123	6e-24	yes
1 (LanFTc1)	126380	126460	Ca_5	42332574	42332655	91.1	4e-14	yes
1 (LanFTc1)	206583	206664	Ca_5	42332649	42332567	81.4	3e-11	yes
1 (LanFTc1)	124382	124467	Ca_5	45871647	45871733	100	6e-17	yes
1 (LanFTc1)	124380	124461	Ca_6	926510	926428	93	1e-14	yes
1 (LanFTc1)	126376	126460	Ca_6	926514	926429	87.2	6e-13	yes
1 (LanFTc1)	124379	124467	Ca_6	3782591	3782681	93	1e-14	yes
1 (LanFTc1)	124378	124467	Ca_6	4467896	4467805	112	2e-20	yes
1 (LanFTc1)	126376	126460	Ca_6	4467898	4467812	85.3	2e-12	yes
1 (LanFTc1)	124379	124467	Ca_6	6355346	6355436	93	1e-14	yes
1 (LanFTc1)	124378	124467	Ca_6	9320299	9320390	100	6e-17	yes
1 (LanFTc1)	124379	124463	Ca_6	9918846	9918762	94.9	3e-15	yes
1 (LanFTc1)	27339	27477	Ca_6	11929342	11929203	87.2	6e-13	yes
1 (LanFTc1)	126380	126461	Ca_6	12696568	12696486	93	1e-14	yes
1 (LanFTc1)	124379	124467	Ca_6	12696569	12696480	117	3e-22	yes
1 (LanFTc1)	124379	124467	Ca_6	13259552	13259462	110	7e-20	yes
1 (LanFTc1)	124379	124461	Ca_6	13264160	13264076	98.7	2e-16	yes
1 (LanFTc1)	27339	27478	Ca_6	14534669	14534809	83.4	9e-12	yes
1 (LanFTc1)	124379	124467	Ca_6	14865525	14865614	89.1	2e-13	yes
1 (LanFTc1)	124373	124461	Ca_6	15707141	15707051	110	7e-20	yes
1 (LanFTc1)	126373	126460	Ca_6	15707141	15707052	91.1	4e-14	yes
1 (LanFTc1)	124379	124467	Ca_6	16178073	16177984	106	1e-18	yes
1 (LanFTc1)	126376	126460	Ca_6	16588438	16588524	85.3	2e-12	yes
1 (LanFTc1)	124378	124467	Ca_6	16588440	16588531	112	2e-20	yes
1 (LanFTc1)	124376	124467	Ca_6	17168774	17168866	89.1	2e-13	yes
1 (LanFTc1)	126376	126460	Ca_6	18354012	18354097	93	1e-14	yes
1 (LanFTc1)	124378	124467	Ca_6	18354014	18354104	125	2e-24	yes
1 (LanFTc1)	124379	124467	Ca_6	18358292	18358381	117	3e-22	yes
1 (LanFTc1)	126380	126460	Ca_6	18358293	18358374	85.3	2e-12	yes
1 (LanFTc1)	124381	124488	Ca_6	18592263	18592372	112	2e-20	yes
1 (LanFTc1)	124379	124467	Ca_6	21117254	21117344	104	4e-18	yes
1 (LanFTc1)	126380	126461	Ca_6	21117255	21117338	85.3	2e-12	yes
1 (LanFTc1)	124378	124467	Ca_6	21122780	21122871	106	1e-18	yes
1 (LanFTc1)	124381	124467	Ca_6	21204051	21204138	85.3	2e-12	yes
1 (LanFTc1)	126376	126460	Ca_6	21259973	21260058	93	1e-14	yes
1 (LanFTc1)	124378	124467	Ca_6	21259975	21260065	125	2e-24	yes
1 (LanFTc1)	124381	124467	Ca_6	21264176	21264263	96.8	8e-16	yes
1 (LanFTc1)	124379	124467	Ca_6	22916753	22916664	117	3e-22	yes
1 (LanFTc1)	126344	126460	Ca_6	22916787	22916671	81.4	3e-11	yes
1 (LanFTc1)	124381	124463	Ca_6	25044413	25044330	83.4	9e-12	yes
1 (LanFTc1)	124373	124467	Ca_6	25048529	25048434	100	6e-17	yes
1 (LanFTc1)	124381	124483	Ca_6	26003469	26003573	91.1	4e-14	yes
1 (LanFTc1)	124378	124467	Ca_6	26822156	26822247	100	6e-17	yes
1 (LanFTc1)	126376	126460	Ca_6	27502720	27502806	85.3	2e-12	yes
1 (LanFTc1)	124378	124463	Ca_6	27502722	27502809	110	7e-20	yes
1 (LanFTc1)	124378	124467	Ca_6	27507758	27507849	100	6e-17	yes
1 (LanFTc1)	124378	124467	Ca_6	28058874	28058784	125	2e-24	yes
1 (LanFTc1)	126376	126460	Ca_6	28058876	28058791	93	1e-14	yes
1 (LanFTc1)	126376	126460	Ca_6	28512430	28512515	93	1e-14	yes
1 (LanFTc1)	124378	124467	Ca_6	28512432	28512522	125	2e-24	yes
1 (LanFTc1)	126373	126460	Ca_6	29855337	29855425	81.4	3e-11	yes
1 (LanFTc1)	124381	124463	Ca_6	29855345	29855428	100	6e-17	yes
1 (LanFTc1)	27339	27447	Ca_6	30290267	30290159	83.4	9e-12	yes
1 (LanFTc1)	124378	124467	Ca_6	31390449	31390358	106	1e-18	yes
1 (LanFTc1)	126344	126460	Ca_6	31390483	31390365	83.4	9e-12	yes
1 (LanFTc1)	124378	124467	Ca_6	31396675	31396584	112	2e-20	yes
1 (LanFTc1)	126376	126460	Ca_6	31396677	31396591	85.3	2e-12	yes
1 (LanFTc1)	27298	27447	Ca_6	31532567	31532715	83.4	9e-12	yes
1 (LanFTc1)	124378	124467	Ca_6	32192063	32191972	106	1e-18	yes
1 (LanFTc1)	124378	124467	Ca_6	32197328	32197237	106	1e-18	yes
1 (LanFTc1)	124378	124467	Ca_6	32403971	32403882	104	4e-18	yes
1 (LanFTc1)	124381	124467	Ca_6	32904853	32904940	108	3e-19	yes
1 (LanFTc1)	126376	126460	Ca_6	33047701	33047787	85.3	2e-12	yes
1 (LanFTc1)	124378	124467	Ca_6	33047703	33047794	112	2e-20	yes
1 (LanFTc1)	124381	124467	Ca_6	33494503	33494416	119	9e-23	yes
1 (LanFTc1)	126381	126460	Ca_6	33494503	33494423	94.9	3e-15	yes
1 (LanFTc1)	124378	124467	Ca_6	33574871	33574782	110	7e-20	yes
1 (LanFTc1)	126380	126460	Ca_6	33582062	33581981	91.1	4e-14	yes
1 (LanFTc1)	124379	124467	Ca_6	33582063	33581974	123	6e-24	yes
1 (LanFTc1)	124373	124460	Ca_6	33826579	33826667	87.2	6e-13	yes
1 (LanFTc1)	124378	124467	Ca_6	34467399	34467308	89.1	2e-13	yes
1 (LanFTc1)	124378	124467	Ca_6	34474256	34474165	106	1e-18	yes
1 (LanFTc1)	126376	126461	Ca_6	34474258	34474171	87.2	6e-13	yes
1 (LanFTc1)	124373	124467	Ca_6	34590507	34590603	116	1e-21	yes
1 (LanFTc1)	126373	126460	Ca_6	34590507	34590596	91.1	4e-14	yes
1 (LanFTc1)	124379	124467	Ca_6	34985096	34985185	123	6e-24	yes
1 (LanFTc1)	126380	126460	Ca_6	34985097	34985178	91.1	4e-14	yes
1 (LanFTc1)	124378	124467	Ca_6	34989645	34989735	119	9e-23	yes
1 (LanFTc1)	124367	124461	Ca_6	35174444	35174349	106	1e-18	yes
1 (LanFTc1)	126367	126460	Ca_6	35174444	35174350	93	1e-14	yes
1 (LanFTc1)	126376	126460	Ca_6	36272590	36272675	81.4	3e-11	yes
1 (LanFTc1)	124378	124467	Ca_6	36272592	36272682	114	5e-21	yes
1 (LanFTc1)	124378	124467	Ca_6	36550182	36550091	112	2e-20	yes
1 (LanFTc1)	126376	126460	Ca_6	36550184	36550098	85.3	2e-12	yes
1 (LanFTc1)	124400	124467	Ca_6	36554970	36554901	81.4	3e-11	yes
1 (LanFTc1)	124378	124475	Ca_6	37305501	37305601	96.8	8e-16	yes
1 (LanFTc1)	126376	126460	Ca_6	37305947	37306032	93	1e-14	yes
1 (LanFTc1)	124378	124467	Ca_6	37305949	37306039	125	2e-24	yes
1 (LanFTc1)	124378	124463	Ca_6	37310970	37311057	104	4e-18	yes
1 (LanFTc1)	126347	126460	Ca_6	37380586	37380700	85.3	2e-12	yes
1 (LanFTc1)	124381	124488	Ca_6	37380620	37380729	100	6e-17	yes
1 (LanFTc1)	124379	124467	Ca_6	37385370	37385459	94.9	3e-15	yes
1 (LanFTc1)	126376	126460	Ca_6	38407273	38407358	87.2	6e-13	yes
1 (LanFTc1)	124378	124467	Ca_6	38407275	38407365	119	9e-23	yes
1 (LanFTc1)	124379	124467	Ca_6	39021685	39021598	96.8	8e-16	yes
1 (LanFTc1)	124376	124467	Ca_6	39243872	39243964	117	3e-22	yes
1 (LanFTc1)	135871	135958	Ca_6	39243960	39243872	81.4	3e-11	yes
1 (LanFTc1)	124380	124467	Ca_6	43985881	43985970	96.8	8e-16	yes
1 (LanFTc1)	126376	126460	Ca_6	44576352	44576437	81.4	3e-11	yes
1 (LanFTc1)	124378	124467	Ca_6	44576354	44576444	114	5e-21	yes
1 (LanFTc1)	126376	126460	Ca_6	44581288	44581373	93	1e-14	yes
1 (LanFTc1)	124380	124467	Ca_6	44581292	44581380	116	1e-21	yes
1 (LanFTc1)	126376	126460	Ca_6	44688155	44688240	87.2	6e-13	yes
1 (LanFTc1)	124378	124467	Ca_6	44688157	44688247	119	9e-23	yes
1 (LanFTc1)	124378	124467	Ca_6	44701208	44701117	89.1	2e-13	yes
1 (LanFTc1)	124378	124467	Ca_6	44706358	44706267	100	6e-17	yes
1 (LanFTc1)	124381	124487	Ca_6	44899531	44899639	98.7	2e-16	yes
1 (LanFTc1)	126376	126460	Ca_6	45291680	45291765	93	1e-14	yes
1 (LanFTc1)	124378	124467	Ca_6	45291682	45291772	125	2e-24	yes
1 (LanFTc1)	124380	124475	Ca_6	45367249	45367151	98.7	2e-16	yes
1 (LanFTc1)	124379	124475	Ca_6	45371996	45371897	100	6e-17	yes
1 (LanFTc1)	124381	124463	Ca_6	45956386	45956303	94.9	3e-15	yes
1 (LanFTc1)	124381	124456	Ca_6	45965930	45965854	104	4e-18	yes
1 (LanFTc1)	126381	126456	Ca_6	45965930	45965854	81.4	3e-11	yes
1 (LanFTc1)	124380	124467	Ca_6	46298904	46298992	93	1e-14	yes
1 (LanFTc1)	126376	126460	Ca_6	46617088	46617173	93	1e-14	yes
1 (LanFTc1)	124378	124467	Ca_6	46617090	46617180	125	2e-24	yes
1 (LanFTc1)	126376	126460	Ca_6	46621541	46621626	87.2	6e-13	yes
1 (LanFTc1)	124378	124467	Ca_6	46621543	46621633	119	9e-23	yes
1 (LanFTc1)	126376	126460	Ca_6	47139553	47139638	93	1e-14	yes
1 (LanFTc1)	124378	124467	Ca_6	47139555	47139645	125	2e-24	yes
1 (LanFTc1)	124381	124467	Ca_6	47144370	47144457	114	5e-21	yes
1 (LanFTc1)	126381	126460	Ca_6	47144370	47144450	83.4	9e-12	yes
1 (LanFTc1)	27339	27447	Ca_6	47338714	47338606	83.4	9e-12	yes
1 (LanFTc1)	126376	126460	Ca_6	47965249	47965335	91.1	4e-14	yes
1 (LanFTc1)	124380	124467	Ca_6	47965253	47965342	108	3e-19	yes
1 (LanFTc1)	124378	124467	Ca_6	47970731	47970822	106	1e-18	yes
1 (LanFTc1)	124367	124467	Ca_6	48950080	48949979	89.1	2e-13	yes
1 (LanFTc1)	124379	124467	Ca_6	48991342	48991431	106	1e-18	yes
1 (LanFTc1)	126380	126460	Ca_6	48991343	48991424	85.3	2e-12	yes
1 (LanFTc1)	124379	124467	Ca_6	49003331	49003420	89.1	2e-13	yes
1 (LanFTc1)	124374	124463	Ca_6	49640007	49640097	102	1e-17	yes
1 (LanFTc1)	124379	124467	Ca_6	50000030	49999941	94.9	3e-15	yes
1 (LanFTc1)	124379	124467	Ca_6	50312962	50313051	83.4	9e-12	yes
1 (LanFTc1)	124381	124467	Ca_6	50747284	50747371	91.1	4e-14	yes
1 (LanFTc1)	124381	124467	Ca_6	51031484	51031572	100	6e-17	yes
1 (LanFTc1)	124373	124475	Ca_6	51162368	51162263	106	1e-18	yes
1 (LanFTc1)	126373	126460	Ca_6	51162368	51162279	85.3	2e-12	yes
1 (LanFTc1)	124379	124461	Ca_6	51253907	51253990	83.4	9e-12	yes
1 (LanFTc1)	27339	27447	Ca_6	51776500	51776608	89.1	2e-13	yes
1 (LanFTc1)	124381	124467	Ca_6	52099582	52099669	91.1	4e-14	yes
1 (LanFTc1)	124379	124467	Ca_6	52103990	52104079	117	3e-22	yes
1 (LanFTc1)	126380	126460	Ca_6	52103991	52104072	85.3	2e-12	yes
1 (LanFTc1)	126376	126460	Ca_6	53332500	53332585	87.2	6e-13	yes
1 (LanFTc1)	124378	124475	Ca_6	53332502	53332601	121	2e-23	yes
1 (LanFTc1)	124378	124467	Ca_6	53337284	53337374	108	3e-19	yes
1 (LanFTc1)	124376	124467	Ca_6	53400306	53400398	106	1e-18	yes
1 (LanFTc1)	124378	124460	Ca_6	53865245	53865161	98.7	2e-16	yes
1 (LanFTc1)	126376	126478	Ca_6	53865247	53865142	83.4	9e-12	yes
1 (LanFTc1)	124378	124467	Ca_6	55029986	55029895	106	1e-18	yes
1 (LanFTc1)	124381	124463	Ca_6	55725229	55725147	91.1	4e-14	yes
1 (LanFTc1)	124383	124461	Ca_6	56845468	56845547	87.2	6e-13	yes
1 (LanFTc1)	126380	126460	Ca_6	56883566	56883484	83.4	9e-12	yes
1 (LanFTc1)	124376	124467	Ca_6	56883570	56883477	104	4e-18	yes
1 (LanFTc1)	124381	124467	Ca_6	56885862	56885774	83.4	9e-12	yes
1 (LanFTc1)	124378	124467	Ca_6	57358841	57358931	91.1	4e-14	yes
1 (LanFTc1)	126376	126460	Ca_6	58814395	58814479	83.4	9e-12	yes
1 (LanFTc1)	124380	124467	Ca_6	58814399	58814486	89.1	2e-13	yes
1 (LanFTc1)	124401	124463	Ca_7	1345140	1345203	91.1	4e-14	yes
1 (LanFTc1)	126376	126460	Ca_7	1430890	1430976	85.3	2e-12	yes
1 (LanFTc1)	124378	124467	Ca_7	1430892	1430983	112	2e-20	yes
1 (LanFTc1)	124381	124467	Ca_7	1535213	1535125	83.4	9e-12	yes
1 (LanFTc1)	124381	124463	Ca_7	1908719	1908802	89.1	2e-13	yes
1 (LanFTc1)	124379	124467	Ca_7	2591648	2591738	93	1e-14	yes
1 (LanFTc1)	124378	124467	Ca_7	3232327	3232236	112	2e-20	yes
1 (LanFTc1)	126375	126460	Ca_7	3232330	3232243	87.2	6e-13	yes
1 (LanFTc1)	89582	89677	Ca_7	3521675	3521581	83.4	9e-12	no
1 (LanFTc1)	124379	124467	Ca_7	6666283	6666193	98.7	2e-16	yes
1 (LanFTc1)	124379	124467	Ca_7	6686568	6686478	93	1e-14	yes
1 (LanFTc1)	27339	27447	Ca_7	7037580	7037472	83.4	9e-12	yes
1 (LanFTc1)	126376	126460	Ca_7	9000582	9000668	85.3	2e-12	yes
1 (LanFTc1)	124378	124467	Ca_7	9000584	9000675	112	2e-20	yes
1 (LanFTc1)	124378	124467	Ca_7	9004076	9004167	106	1e-18	yes
1 (LanFTc1)	126376	126460	Ca_7	9007241	9007327	85.3	2e-12	yes
1 (LanFTc1)	124378	124467	Ca_7	9007243	9007334	112	2e-20	yes
1 (LanFTc1)	124379	124467	Ca_7	13215448	13215534	110	7e-20	yes
1 (LanFTc1)	124381	124467	Ca_7	13357474	13357387	114	5e-21	yes
1 (LanFTc1)	124378	124467	Ca_7	13441165	13441074	100	6e-17	yes
1 (LanFTc1)	126344	126460	Ca_7	13441200	13441081	81.4	3e-11	yes
1 (LanFTc1)	124381	124463	Ca_7	13691999	13691916	94.9	3e-15	yes
1 (LanFTc1)	124379	124467	Ca_7	14654875	14654785	104	4e-18	yes
1 (LanFTc1)	124378	124467	Ca_7	15305982	15305892	125	2e-24	yes
1 (LanFTc1)	126376	126460	Ca_7	15305984	15305899	93	1e-14	yes
1 (LanFTc1)	124378	124467	Ca_7	15577120	15577030	125	2e-24	yes
1 (LanFTc1)	126376	126460	Ca_7	15577122	15577037	93	1e-14	yes
1 (LanFTc1)	124379	124461	Ca_7	16825678	16825595	83.4	9e-12	yes
1 (LanFTc1)	124373	124463	Ca_7	16981354	16981263	81.4	3e-11	yes
1 (LanFTc1)	124373	124467	Ca_7	16987204	16987108	110	7e-20	yes
1 (LanFTc1)	126373	126460	Ca_7	16987204	16987115	85.3	2e-12	yes
1 (LanFTc1)	124373	124467	Ca_7	16992081	16991985	93	1e-14	yes
1 (LanFTc1)	124378	124467	Ca_7	17113053	17113144	100	6e-17	yes
1 (LanFTc1)	124380	124467	Ca_7	17651281	17651193	98.7	2e-16	yes
1 (LanFTc1)	124380	124475	Ca_7	17655545	17655448	100	6e-17	yes
1 (LanFTc1)	124381	124467	Ca_7	19172915	19172827	106	1e-18	yes
1 (LanFTc1)	126381	126460	Ca_7	19172915	19172834	81.4	3e-11	yes
1 (LanFTc1)	124378	124463	Ca_7	19972604	19972690	106	1e-18	yes
1 (LanFTc1)	124378	124467	Ca_7	20892370	20892279	112	2e-20	yes
1 (LanFTc1)	126376	126460	Ca_7	20892372	20892286	85.3	2e-12	yes
1 (LanFTc1)	124379	124467	Ca_7	21340531	21340441	93	1e-14	yes
1 (LanFTc1)	124379	124463	Ca_7	22478667	22478752	93	1e-14	yes
1 (LanFTc1)	124378	124467	Ca_7	22522534	22522443	112	2e-20	yes
1 (LanFTc1)	126376	126460	Ca_7	22522536	22522450	85.3	2e-12	yes
1 (LanFTc1)	124381	124475	Ca_7	22532790	22532887	91.1	4e-14	yes
1 (LanFTc1)	124378	124475	Ca_7	22536834	22536934	102	1e-17	yes
1 (LanFTc1)	126376	126460	Ca_7	22550356	22550441	87.2	6e-13	yes
1 (LanFTc1)	124378	124467	Ca_7	22550358	22550448	119	9e-23	yes
1 (LanFTc1)	124381	124467	Ca_7	22932770	22932682	100	6e-17	yes
1 (LanFTc1)	126381	126460	Ca_7	22932770	22932689	87.2	6e-13	yes
1 (LanFTc1)	124378	124467	Ca_7	22940358	22940267	112	2e-20	yes
1 (LanFTc1)	126376	126460	Ca_7	22940360	22940274	85.3	2e-12	yes
1 (LanFTc1)	124376	124467	Ca_7	23211297	23211390	116	1e-21	yes
1 (LanFTc1)	126380	126460	Ca_7	23211301	23211383	83.4	9e-12	yes
1 (LanFTc1)	124376	124467	Ca_7	23215095	23215188	116	1e-21	yes
1 (LanFTc1)	126380	126460	Ca_7	23215099	23215181	83.4	9e-12	yes
1 (LanFTc1)	27339	27447	Ca_7	23407981	23407873	83.4	9e-12	yes
1 (LanFTc1)	124378	124467	Ca_7	23643916	23643825	112	2e-20	yes
1 (LanFTc1)	126376	126460	Ca_7	23643918	23643832	85.3	2e-12	yes
1 (LanFTc1)	124378	124475	Ca_7	24283339	24283239	102	1e-17	yes
1 (LanFTc1)	124378	124467	Ca_7	24287675	24287585	125	2e-24	yes
1 (LanFTc1)	126376	126460	Ca_7	24287677	24287592	93	1e-14	yes
1 (LanFTc1)	126376	126460	Ca_7	25608461	25608546	81.4	3e-11	yes
1 (LanFTc1)	124378	124467	Ca_7	25608463	25608553	108	3e-19	yes
1 (LanFTc1)	124379	124467	Ca_7	25612878	25612967	100	6e-17	yes
1 (LanFTc1)	124381	124467	Ca_7	26755082	26755169	114	5e-21	yes
1 (LanFTc1)	126381	126460	Ca_7	26755082	26755162	94.9	3e-15	yes
1 (LanFTc1)	124381	124467	Ca_7	26759573	26759660	114	5e-21	yes
1 (LanFTc1)	126381	126460	Ca_7	26759573	26759653	94.9	3e-15	yes
1 (LanFTc1)	124381	124467	Ca_7	27850115	27850028	91.1	4e-14	yes
1 (LanFTc1)	27306	27447	Ca_7	27865180	27865320	85.3	2e-12	yes
1 (LanFTc1)	27298	27447	Ca_7	29689656	29689508	83.4	9e-12	yes
1 (LanFTc1)	124378	124467	Ca_7	30949576	30949485	112	2e-20	yes
1 (LanFTc1)	126376	126460	Ca_7	30949578	30949492	85.3	2e-12	yes
1 (LanFTc1)	89582	89660	Ca_7	31657439	31657517	83.4	9e-12	no
1 (LanFTc1)	124378	124467	Ca_7	31711400	31711491	100	6e-17	yes
1 (LanFTc1)	126376	126460	Ca_7	32556296	32556381	93	1e-14	yes
1 (LanFTc1)	124378	124467	Ca_7	32556298	32556388	125	2e-24	yes
1 (LanFTc1)	124379	124467	Ca_7	32951804	32951714	98.7	2e-16	yes
1 (LanFTc1)	124379	124467	Ca_7	32957866	32957776	104	4e-18	yes
1 (LanFTc1)	124381	124461	Ca_7	33071755	33071836	85.3	2e-12	yes
1 (LanFTc1)	124380	124461	Ca_7	33730896	33730814	87.2	6e-13	yes
1 (LanFTc1)	124379	124467	Ca_7	34250476	34250565	117	3e-22	yes
1 (LanFTc1)	126380	126460	Ca_7	34250477	34250558	85.3	2e-12	yes
1 (LanFTc1)	124381	124475	Ca_7	35428773	35428869	98.7	2e-16	yes
1 (LanFTc1)	124381	124467	Ca_7	36364609	36364696	85.3	2e-12	yes
1 (LanFTc1)	124381	124467	Ca_7	36429579	36429491	106	1e-18	yes
1 (LanFTc1)	126381	126460	Ca_7	36429579	36429498	81.4	3e-11	yes
1 (LanFTc1)	126344	126460	Ca_7	38081329	38081447	89.1	2e-13	yes
1 (LanFTc1)	124373	124467	Ca_7	38081358	38081454	110	7e-20	yes
1 (LanFTc1)	124378	124467	Ca_7	38090974	38091065	89.1	2e-13	yes
1 (LanFTc1)	124383	124461	Ca_7	38274528	38274607	81.4	3e-11	yes
1 (LanFTc1)	124379	124467	Ca_7	38392808	38392897	106	1e-18	yes
1 (LanFTc1)	124380	124467	Ca_7	39020609	39020520	108	3e-19	yes
1 (LanFTc1)	126376	126460	Ca_7	39020613	39020527	91.1	4e-14	yes
1 (LanFTc1)	27339	27446	Ca_7	39602454	39602561	81.4	3e-11	yes
1 (LanFTc1)	124384	124461	Ca_7	39782945	39783023	85.3	2e-12	yes
1 (LanFTc1)	124372	124467	Ca_7	40663616	40663522	81.4	3e-11	yes
1 (LanFTc1)	124379	124460	Ca_7	40671194	40671112	104	4e-18	yes
1 (LanFTc1)	126367	126461	Ca_7	40671206	40671111	83.4	9e-12	yes
1 (LanFTc1)	126376	126460	Ca_7	41221151	41221237	85.3	2e-12	yes
1 (LanFTc1)	124378	124467	Ca_7	41221153	41221244	112	2e-20	yes
1 (LanFTc1)	124383	124475	Ca_7	41580546	41580640	83.4	9e-12	yes
1 (LanFTc1)	124373	124467	Ca_7	43755292	43755196	110	7e-20	yes
1 (LanFTc1)	124381	124467	Ca_7	43771479	43771391	106	1e-18	yes
1 (LanFTc1)	126381	126460	Ca_7	43771479	43771398	81.4	3e-11	yes
1 (LanFTc1)	124378	124467	Ca_7	43801048	43801139	106	1e-18	yes
1 (LanFTc1)	126376	126460	Ca_7	43900056	43900141	87.2	6e-13	yes
1 (LanFTc1)	124378	124467	Ca_7	43900058	43900148	119	9e-23	yes
1 (LanFTc1)	126376	126460	Ca_7	45112138	45112223	93	1e-14	yes
1 (LanFTc1)	124378	124467	Ca_7	45112140	45112230	125	2e-24	yes
1 (LanFTc1)	126376	126460	Ca_7	45116396	45116481	93	1e-14	yes
1 (LanFTc1)	124378	124467	Ca_7	45116398	45116488	125	2e-24	yes
1 (LanFTc1)	124378	124475	Ca_7	46414241	46414141	96.8	8e-16	yes
1 (LanFTc1)	124378	124467	Ca_7	46419254	46419163	94.9	3e-15	yes
1 (LanFTc1)	124381	124467	Ca_7	46574796	46574883	102	1e-17	yes
1 (LanFTc1)	126381	126460	Ca_7	46574796	46574876	83.4	9e-12	yes
1 (LanFTc1)	126380	126460	Ca_7	46751865	46751784	91.1	4e-14	yes
1 (LanFTc1)	124379	124461	Ca_7	46751866	46751783	117	3e-22	yes
1 (LanFTc1)	124373	124467	Ca_7	47165289	47165384	83.4	9e-12	yes
1 (LanFTc1)	124391	124475	Ca_7	47369941	47370027	91.1	4e-14	yes
1 (LanFTc1)	124381	124461	Ca_7	47374287	47374368	102	1e-17	yes
1 (LanFTc1)	124381	124461	Ca_7	47376681	47376762	102	1e-17	yes
1 (LanFTc1)	126376	126460	Ca_7	47551694	47551780	85.3	2e-12	yes
1 (LanFTc1)	124378	124467	Ca_7	47551696	47551787	112	2e-20	yes
1 (LanFTc1)	124381	124467	Ca_7	47765641	47765729	106	1e-18	yes
1 (LanFTc1)	126381	126460	Ca_7	47765641	47765722	81.4	3e-11	yes
1 (LanFTc1)	124379	124461	Ca_7	48139835	48139919	98.7	2e-16	yes
1 (LanFTc1)	124379	124467	Ca_7	48145188	48145277	94.9	3e-15	yes
1 (LanFTc1)	124378	124475	Ca_7	48704447	48704347	96.8	8e-16	yes
1 (LanFTc1)	124378	124467	Ca_8	480934	480844	125	2e-24	yes
1 (LanFTc1)	126376	126460	Ca_8	480936	480851	93	1e-14	yes
1 (LanFTc1)	201308	201409	Ca_8	2239930	2240031	104	4e-18	no
1 (LanFTc1)	201486	201575	Ca_8	2240550	2240639	81.4	3e-11	no
1 (LanFTc1)	201756	201822	Ca_8	2240751	2240817	106	1e-18	no
1 (LanFTc1)	201916	202052	Ca_8	2240915	2241057	112	2e-20	no
1 (LanFTc1)	203950	204201	Ca_8	2241934	2242186	244	2e-60	no
1 (LanFTc1)	204343	204483	Ca_8	2242303	2242443	162	2e-35	no
1 (LanFTc1)	204647	204871	Ca_8	2242522	2242746	294	2e-75	no
1 (LanFTc1)	205130	205531	Ca_8	2242825	2243238	289	1e-73	no
1 (LanFTc1)	124400	124475	Ca_8	2330022	2329945	85.3	2e-12	yes
1 (LanFTc1)	124378	124467	Ca_8	8464802	8464712	108	3e-19	yes
1 (LanFTc1)	126376	126460	Ca_8	8464804	8464719	87.2	6e-13	yes
1 (LanFTc1)	124381	124463	Ca_8	8475582	8475499	106	1e-18	yes
1 (LanFTc1)	126381	126460	Ca_8	8475582	8475502	100	6e-17	yes
1 (LanFTc1)	124378	124467	Ca_8	8751311	8751221	119	9e-23	yes
1 (LanFTc1)	126376	126460	Ca_8	8751313	8751228	87.2	6e-13	yes
1 (LanFTc1)	124381	124467	Ca_8	10508957	10509044	119	9e-23	yes
1 (LanFTc1)	126381	126460	Ca_8	10508957	10509037	89.1	2e-13	yes
1 (LanFTc1)	126376	126460	Ca_8	10516430	10516515	87.2	6e-13	yes
1 (LanFTc1)	124383	124467	Ca_8	10516437	10516522	110	7e-20	yes
1 (LanFTc1)	126376	126460	Ca_8	11158345	11158430	81.4	3e-11	yes
1 (LanFTc1)	124378	124467	Ca_8	11158347	11158437	119	9e-23	yes
1 (LanFTc1)	135871	135956	Ca_8	11359030	11359116	83.4	9e-12	yes
1 (LanFTc1)	124378	124467	Ca_8	11359116	11359026	119	9e-23	yes
1 (LanFTc1)	126376	126460	Ca_8	11359118	11359033	87.2	6e-13	yes
1 (LanFTc1)	124378	124487	Ca_8	11452751	11452640	104	4e-18	yes
1 (LanFTc1)	124373	124463	Ca_8	11847463	11847371	85.3	2e-12	yes
1 (LanFTc1)	124378	124467	Ca_8	11853076	11852985	112	2e-20	yes
1 (LanFTc1)	124381	124467	Ca_8	11978451	11978364	91.1	4e-14	yes
1 (LanFTc1)	124381	124475	Ca_8	12959779	12959683	104	4e-18	yes
1 (LanFTc1)	124381	124467	Ca_8	12971662	12971575	85.3	2e-12	yes
1 (LanFTc1)	124382	124467	Ca_8	13123464	13123378	83.4	9e-12	yes
1 (LanFTc1)	124381	124463	Ca_8	13127034	13126951	83.4	9e-12	yes
1 (LanFTc1)	124373	124475	Ca_8	14383690	14383584	93	1e-14	yes
1 (LanFTc1)	124381	124463	Ca_C11101906	2079	2162	106	1e-18	yes
1 (LanFTc1)	135871	135953	Ca_C11101906	2162	2079	83.4	9e-12	yes
1 (LanFTc1)	124381	124457	Ca_C11108646	1174	1097	94.9	3e-15	yes
1 (LanFTc1)	126376	126460	Ca_scaffold100	2908	2994	85.3	2e-12	yes
1 (LanFTc1)	124378	124467	Ca_scaffold100	2910	3001	112	2e-20	yes
1 (LanFTc1)	124381	124463	Ca_scaffold1003	35555	35639	87.2	6e-13	yes
1 (LanFTc1)	124378	124463	Ca_scaffold102	88011	87924	110	7e-20	yes
1 (LanFTc1)	126376	126460	Ca_scaffold102	88013	87927	85.3	2e-12	yes
1 (LanFTc1)	124378	124463	Ca_scaffold102	96228	96141	104	4e-18	yes
1 (LanFTc1)	124381	124467	Ca_scaffold1050	246117	246029	83.4	9e-12	yes
1 (LanFTc1)	124378	124467	Ca_scaffold1050	250950	250859	112	2e-20	yes
1 (LanFTc1)	126344	126460	Ca_scaffold1050	250985	250866	87.2	6e-13	yes
1 (LanFTc1)	124383	124467	Ca_scaffold1056	146884	146969	81.4	3e-11	yes
1 (LanFTc1)	124378	124467	Ca_scaffold1065	77636	77546	85.3	2e-12	yes
1 (LanFTc1)	124381	124467	Ca_scaffold1081	103217	103130	102	1e-17	yes
1 (LanFTc1)	124381	124467	Ca_scaffold1081	107472	107385	119	9e-23	yes
1 (LanFTc1)	126381	126460	Ca_scaffold1081	107472	107392	89.1	2e-13	yes
1 (LanFTc1)	124373	124467	Ca_scaffold1089	74750	74845	94.9	3e-15	yes
1 (LanFTc1)	126376	126460	Ca_scaffold109_1	414761	414846	93	1e-14	yes
1 (LanFTc1)	124378	124467	Ca_scaffold109_1	414763	414853	125	2e-24	yes
1 (LanFTc1)	124379	124467	Ca_scaffold109_1	419068	419157	123	6e-24	yes
1 (LanFTc1)	126380	126460	Ca_scaffold109_1	419069	419150	91.1	4e-14	yes
1 (LanFTc1)	126376	126460	Ca_scaffold109_1	573104	573190	85.3	2e-12	yes
1 (LanFTc1)	124380	124467	Ca_scaffold109_1	573108	573197	114	5e-21	yes
1 (LanFTc1)	124378	124467	Ca_scaffold1109	45707	45617	125	2e-24	yes
1 (LanFTc1)	126376	126460	Ca_scaffold1109	45709	45624	93	1e-14	yes
1 (LanFTc1)	124381	124467	Ca_scaffold1128	220730	220817	85.3	2e-12	yes
1 (LanFTc1)	124378	124475	Ca_scaffold1176_2	269764	269864	102	1e-17	yes
1 (LanFTc1)	124381	124467	Ca_scaffold118	53442	53529	114	5e-21	yes
1 (LanFTc1)	126381	126460	Ca_scaffold118	53442	53522	83.4	9e-12	yes
1 (LanFTc1)	124378	124467	Ca_scaffold118	146172	146082	114	5e-21	yes
1 (LanFTc1)	126376	126460	Ca_scaffold118	146174	146089	81.4	3e-11	yes
1 (LanFTc1)	124400	124467	Ca_scaffold1183	3198	3266	89.1	2e-13	yes
1 (LanFTc1)	124376	124463	Ca_scaffold1196	14958	15046	104	4e-18	yes
1 (LanFTc1)	124374	124467	Ca_scaffold123	133880	133786	110	7e-20	yes
1 (LanFTc1)	124374	124467	Ca_scaffold123	139595	139501	110	7e-20	yes
1 (LanFTc1)	124381	124462	Ca_scaffold123	387460	387542	104	4e-18	yes
1 (LanFTc1)	126380	126460	Ca_scaffold128	824864	824783	85.3	2e-12	yes
1 (LanFTc1)	124379	124467	Ca_scaffold128	824865	824776	117	3e-22	yes
1 (LanFTc1)	124373	124467	Ca_scaffold128	862272	862367	83.4	9e-12	yes
1 (LanFTc1)	126376	126460	Ca_scaffold1281	94539	94625	85.3	2e-12	yes
1 (LanFTc1)	124380	124467	Ca_scaffold1281	94543	94632	102	1e-17	yes
1 (LanFTc1)	124376	124463	Ca_scaffold1324	417322	417234	87.2	6e-13	yes
1 (LanFTc1)	135871	135954	Ca_scaffold1324	421650	421734	91.1	4e-14	yes
1 (LanFTc1)	124380	124467	Ca_scaffold1324	421734	421646	116	1e-21	yes
1 (LanFTc1)	124380	124467	Ca_scaffold134	150395	150484	96.8	8e-16	yes
1 (LanFTc1)	124378	124467	Ca_scaffold1348_1	566227	566136	112	2e-20	yes
1 (LanFTc1)	126376	126460	Ca_scaffold1348_1	566229	566143	85.3	2e-12	yes
1 (LanFTc1)	124381	124463	Ca_scaffold1348_1	1342241	1342324	89.1	2e-13	yes
1 (LanFTc1)	124367	124463	Ca_scaffold1370	60315	60218	116	1e-21	yes
1 (LanFTc1)	126340	126460	Ca_scaffold1370	60341	60221	89.1	2e-13	yes
1 (LanFTc1)	124380	124467	Ca_scaffold1371	41614	41526	116	1e-21	yes
1 (LanFTc1)	126376	126460	Ca_scaffold1371	41618	41533	93	1e-14	yes
1 (LanFTc1)	124378	124467	Ca_scaffold1371	46098	46008	125	2e-24	yes
1 (LanFTc1)	126376	126460	Ca_scaffold1371	46100	46015	93	1e-14	yes
1 (LanFTc1)	124379	124463	Ca_scaffold1411	109691	109606	87.2	6e-13	yes
1 (LanFTc1)	124379	124467	Ca_scaffold1417	229660	229749	117	3e-22	yes
1 (LanFTc1)	124378	124467	Ca_scaffold143	226708	226799	100	6e-17	yes
1 (LanFTc1)	124378	124467	Ca_scaffold1466	19596	19505	106	1e-18	yes
1 (LanFTc1)	124373	124463	Ca_scaffold1466	66533	66625	91.1	4e-14	yes
1 (LanFTc1)	124380	124467	Ca_scaffold1496	281515	281427	110	7e-20	yes
1 (LanFTc1)	126344	126460	Ca_scaffold1496	281550	281434	93	1e-14	yes
1 (LanFTc1)	124383	124488	Ca_scaffold1504	265952	265845	96.8	8e-16	yes
1 (LanFTc1)	124378	124467	Ca_scaffold1504	270951	270861	114	5e-21	yes
1 (LanFTc1)	126376	126460	Ca_scaffold1504	270953	270868	81.4	3e-11	yes
1 (LanFTc1)	124379	124463	Ca_scaffold1504	395534	395448	91.1	4e-14	yes
1 (LanFTc1)	124378	124467	Ca_scaffold1504	401042	400951	106	1e-18	yes
1 (LanFTc1)	126344	126460	Ca_scaffold1504	401076	400958	83.4	9e-12	yes
1 (LanFTc1)	124373	124463	Ca_scaffold1506	27966	27874	96.8	8e-16	yes
1 (LanFTc1)	124400	124475	Ca_scaffold1511	78390	78312	83.4	9e-12	yes
1 (LanFTc1)	124367	124467	Ca_scaffold1546	113472	113371	94.9	3e-15	yes
1 (LanFTc1)	124378	124467	Ca_scaffold1546	143267	143358	106	1e-18	yes
1 (LanFTc1)	124378	124467	Ca_scaffold1580	357141	357050	106	1e-18	yes
1 (LanFTc1)	124378	124467	Ca_scaffold1607	7538	7448	96.8	8e-16	yes
1 (LanFTc1)	124381	124475	Ca_scaffold1607	11877	11781	110	7e-20	yes
1 (LanFTc1)	126381	126478	Ca_scaffold1607	11877	11778	87.2	6e-13	yes
1 (LanFTc1)	124378	124461	Ca_scaffold1607	15709	15625	102	1e-17	yes
1 (LanFTc1)	124378	124467	Ca_scaffold1613	100998	100907	106	1e-18	yes
1 (LanFTc1)	124376	124467	Ca_scaffold1613	106555	106462	110	7e-20	yes
1 (LanFTc1)	124381	124475	Ca_scaffold1632	97192	97095	91.1	4e-14	yes
1 (LanFTc1)	126380	126460	Ca_scaffold1633	775	694	96.8	8e-16	yes
1 (LanFTc1)	124379	124461	Ca_scaffold1633	776	693	112	2e-20	yes
1 (LanFTc1)	124381	124463	Ca_scaffold1635	17930	18013	106	1e-18	yes
1 (LanFTc1)	124378	124475	Ca_scaffold1643	23971	23871	108	3e-19	yes
1 (LanFTc1)	124400	124467	Ca_scaffold1703	247507	247439	94.9	3e-15	yes
1 (LanFTc1)	126380	126460	Ca_scaffold1706	6611	6530	91.1	4e-14	yes
1 (LanFTc1)	124379	124467	Ca_scaffold1706	6612	6523	123	6e-24	yes
1 (LanFTc1)	124378	124467	Ca_scaffold171	135532	135442	125	2e-24	yes
1 (LanFTc1)	126376	126460	Ca_scaffold171	135534	135449	81.4	3e-11	yes
1 (LanFTc1)	124380	124463	Ca_scaffold1751	438552	438467	94.9	3e-15	yes
1 (LanFTc1)	124378	124461	Ca_scaffold1751	443484	443399	89.1	2e-13	yes
1 (LanFTc1)	124378	124467	Ca_scaffold1767	33828	33737	112	2e-20	yes
1 (LanFTc1)	126376	126460	Ca_scaffold1767	33830	33744	85.3	2e-12	yes
1 (LanFTc1)	124378	124461	Ca_scaffold1767	39882	39797	94.9	3e-15	yes
1 (LanFTc1)	126376	126460	Ca_scaffold1767	39884	39798	85.3	2e-12	yes
1 (LanFTc1)	124381	124456	Ca_scaffold1771	21405	21481	81.4	3e-11	yes
1 (LanFTc1)	124378	124467	Ca_scaffold1771	99400	99310	125	2e-24	yes
1 (LanFTc1)	126376	126460	Ca_scaffold1771	99402	99317	93	1e-14	yes
1 (LanFTc1)	124400	124467	Ca_scaffold1779	21018	20949	81.4	3e-11	yes
1 (LanFTc1)	124378	124463	Ca_scaffold1802	15314	15227	104	4e-18	yes
1 (LanFTc1)	124380	124467	Ca_scaffold1866	42670	42758	121	2e-23	yes
1 (LanFTc1)	126380	126460	Ca_scaffold1866	42670	42751	91.1	4e-14	yes
1 (LanFTc1)	124378	124467	Ca_scaffold1928	118292	118383	106	1e-18	yes
1 (LanFTc1)	124378	124467	Ca_scaffold1928	123490	123581	106	1e-18	yes
1 (LanFTc1)	124381	124467	Ca_scaffold1943	113068	112981	85.3	2e-12	yes
1 (LanFTc1)	124379	124467	Ca_scaffold1943	204221	204310	117	3e-22	yes
1 (LanFTc1)	124380	124475	Ca_scaffold1943	233514	233611	83.4	9e-12	yes
1 (LanFTc1)	124379	124467	Ca_scaffold1943	238990	239079	106	1e-18	yes
1 (LanFTc1)	124373	124457	Ca_scaffold1959	78424	78509	110	7e-20	yes
1 (LanFTc1)	126373	126457	Ca_scaffold1959	78424	78509	87.2	6e-13	yes
1 (LanFTc1)	124378	124488	Ca_scaffold198	319787	319674	116	1e-21	yes
1 (LanFTc1)	126376	126460	Ca_scaffold198	319789	319703	85.3	2e-12	yes
1 (LanFTc1)	126380	126460	Ca_scaffold198	326867	326785	83.4	9e-12	yes
1 (LanFTc1)	124379	124467	Ca_scaffold198	326868	326778	110	7e-20	yes
1 (LanFTc1)	124381	124467	Ca_scaffold198	333324	333236	106	1e-18	yes
1 (LanFTc1)	124379	124467	Ca_scaffold198	337409	337319	93	1e-14	yes
1 (LanFTc1)	124378	124467	Ca_scaffold198	491306	491216	119	9e-23	yes
1 (LanFTc1)	126376	126460	Ca_scaffold198	491308	491223	87.2	6e-13	yes
1 (LanFTc1)	124379	124467	Ca_scaffold198	491575	491486	112	2e-20	yes
1 (LanFTc1)	124378	124467	Ca_scaffold198	495984	495894	114	5e-21	yes
1 (LanFTc1)	126376	126460	Ca_scaffold198	495986	495901	81.4	3e-11	yes
1 (LanFTc1)	124378	124467	Ca_scaffold1985	57499	57409	114	5e-21	yes
1 (LanFTc1)	126376	126460	Ca_scaffold1985	57501	57416	81.4	3e-11	yes
1 (LanFTc1)	135871	135956	Ca_scaffold1985	62264	62350	89.1	2e-13	yes
1 (LanFTc1)	124378	124467	Ca_scaffold1985	62350	62260	125	2e-24	yes
1 (LanFTc1)	126376	126460	Ca_scaffold1985	62352	62267	81.4	3e-11	yes
1 (LanFTc1)	124373	124487	Ca_scaffold202	27478	27362	108	3e-19	yes
1 (LanFTc1)	126376	126460	Ca_scaffold2033	56240	56326	85.3	2e-12	yes
1 (LanFTc1)	124378	124467	Ca_scaffold2033	56242	56333	112	2e-20	yes
1 (LanFTc1)	124381	124459	Ca_scaffold2040	29290	29369	81.4	3e-11	yes
1 (LanFTc1)	124381	124475	Ca_scaffold205	88556	88460	87.2	6e-13	yes
[truncated: 4,049 more rows]
