# Supplementary material for: Expansion of the phosphatidylethanolamine binding protein family in legumes: a case study of Lupinus angustifolius L. FLOWERING LOCUS T homologs, LanFTc1 and LanFTc2
Source: BMC Genomics. 2016 Oct 21;17:820. doi: 10.1186/s12864-016-3150-z (PMC5073747; doi:10.1186/s12864-016-3150-z)
Supplement: Additional file 6: — Microsyntenic links identified between superscaffold-2 and legume genome regions. Sequences producing numerous links dispersed over many chromosomes were denoted as “repetitive”. (XLS 259 kb) [file 12864_2016_3150_MOESM6_ESM.xls]

## Sheet: gsv_rep
Microsyntenic links identified between superscaffold-2 and legume genome regions
Scaffold	Scaffold start	Scaffold end	Chromosome	Chromosome start	Chromosome end	Score	E-value	Repetitive
2 (LanFTc2)	170570	170659	Ad_1	11548909	11548998	110	1e-19	no
2 (LanFTc2)	112670	113044	Ad_1	52271243	52271598	329	1e-85	no
2 (LanFTc2)	114053	114304	Ad_1	52271753	52272004	300	6e-77	no
2 (LanFTc2)	114587	114750	Ad_1	52272146	52272309	114	9e-21	no
2 (LanFTc2)	114995	115123	Ad_1	52272417	52272545	104	7e-18	no
2 (LanFTc2)	115338	115443	Ad_1	52272606	52272711	117	6e-22	no
2 (LanFTc2)	169212	169282	Ad_10	73501520	73501450	102	3e-17	no
2 (LanFTc2)	168180	168365	Ad_10	73502117	73501932	185	3e-42	no
2 (LanFTc2)	116149	116258	Ad_10	94969634	94969743	114	9e-21	no
2 (LanFTc2)	2288	2401	Ad_10	95637604	95637717	104	7e-18	no
2 (LanFTc2)	170570	170659	Ad_10	97366014	97366103	110	1e-19	no
2 (LanFTc2)	125671	125824	Ad_2	91582949	91582796	89.1	3e-13	no
2 (LanFTc2)	83789	83937	Ad_3	60310403	60310255	142	2e-29	no
2 (LanFTc2)	82812	83059	Ad_3	60310853	60310608	273	8e-69	no
2 (LanFTc2)	82608	82746	Ad_3	60311060	60310922	204	5e-48	no
2 (LanFTc2)	82284	82546	Ad_3	60311405	60311143	281	4e-71	no
2 (LanFTc2)	76232	76652	Ad_3	60314854	60314431	325	2e-84	no
2 (LanFTc2)	75044	75701	Ad_3	60315904	60315245	733	0	no
2 (LanFTc2)	74162	74509	Ad_3	60316376	60316035	281	4e-71	no
2 (LanFTc2)	73766	73933	Ad_3	60316685	60316518	237	8e-58	no
2 (LanFTc2)	73477	73767	Ad_3	60317013	60316723	254	5e-63	no
2 (LanFTc2)	73161	73336	Ad_3	60317336	60317161	183	1e-41	no
2 (LanFTc2)	71754	72178	Ad_3	60317957	60317543	267	4e-67	no
2 (LanFTc2)	71537	71635	Ad_3	60318158	60318060	121	4e-23	no
2 (LanFTc2)	69675	70124	Ad_3	60319314	60318852	325	2e-84	no
2 (LanFTc2)	69166	69313	Ad_3	60319677	60319530	106	2e-18	no
2 (LanFTc2)	170570	170642	Ad_3	64212861	64212933	100	1e-16	no
2 (LanFTc2)	170570	170659	Ad_3	64924596	64924685	110	1e-19	no
2 (LanFTc2)	132874	133034	Ad_3	85052256	85052096	177	7e-40	no
2 (LanFTc2)	131816	132118	Ad_3	85052640	85052349	127	8e-25	no
2 (LanFTc2)	130760	130842	Ad_3	85053237	85053155	91.1	8e-14	no
2 (LanFTc2)	129966	130193	Ad_3	85053694	85053469	198	3e-46	no
2 (LanFTc2)	129110	129227	Ad_3	85053974	85053857	175	3e-39	no
2 (LanFTc2)	128659	128771	Ad_3	85054349	85054237	108	5e-19	no
2 (LanFTc2)	127823	128057	Ad_3	85054697	85054463	158	4e-34	no
2 (LanFTc2)	126450	126652	Ad_3	85054936	85054736	148	3e-31	no
2 (LanFTc2)	125715	125824	Ad_3	85056053	85055944	96.8	1e-15	no
2 (LanFTc2)	116632	116709	Ad_3	86468498	86468421	87.2	1e-12	no
2 (LanFTc2)	116136	116266	Ad_3	86468724	86468594	154	6e-33	no
2 (LanFTc2)	115974	116058	Ad_3	86468893	86468809	141	7e-29	no
2 (LanFTc2)	115338	115651	Ad_3	86469484	86469189	187	9e-43	no
2 (LanFTc2)	114995	115123	Ad_3	86469673	86469545	110	1e-19	no
2 (LanFTc2)	114587	114751	Ad_3	86469944	86469780	144	5e-30	no
2 (LanFTc2)	114060	114304	Ad_3	86470330	86470086	321	3e-83	no
2 (LanFTc2)	112670	113044	Ad_3	86470848	86470493	364	5e-96	no
2 (LanFTc2)	246	326	Ad_3	99619220	99619300	81.4	6e-11	no
2 (LanFTc2)	555	653	Ad_3	99619405	99619503	81.4	6e-11	no
2 (LanFTc2)	1053	1181	Ad_3	99619853	99619981	127	8e-25	no
2 (LanFTc2)	2288	2400	Ad_3	99620603	99620715	85.3	4e-12	no
2 (LanFTc2)	2823	2981	Ad_3	99621073	99621231	139	3e-28	no
2 (LanFTc2)	3630	3947	Ad_3	99621619	99621936	242	1e-59	no
2 (LanFTc2)	5800	5867	Ad_3	99623851	99623918	102	3e-17	no
2 (LanFTc2)	6216	6324	Ad_3	99624197	99624305	164	8e-36	no
2 (LanFTc2)	7139	7253	Ad_3	99624826	99624940	175	3e-39	no
2 (LanFTc2)	7468	7741	Ad_3	99624993	99625272	204	5e-48	no
2 (LanFTc2)	7859	8055	Ad_3	99625388	99625584	316	1e-81	no
2 (LanFTc2)	8494	8590	Ad_3	99626169	99626265	152	2e-32	no
2 (LanFTc2)	8751	8885	Ad_3	99626475	99626609	127	8e-25	no
2 (LanFTc2)	9742	9822	Ad_3	99627333	99627413	127	8e-25	no
2 (LanFTc2)	10507	10789	Ad_3	99627712	99627985	177	7e-40	no
2 (LanFTc2)	11899	12055	Ad_3	99628093	99628249	216	2e-51	no
2 (LanFTc2)	12631	12804	Ad_3	99628389	99628562	196	1e-45	no
2 (LanFTc2)	8492	8574	Ad_3	100893974	100893892	91.1	8e-14	no
2 (LanFTc2)	170570	170646	Ad_3	119641575	119641499	96.8	1e-15	yes
2 (LanFTc2)	44332	44441	Ad_4	1854057	1853949	110	1e-19	no
2 (LanFTc2)	114088	114303	Ad_4	105308023	105307808	162	3e-35	no
2 (LanFTc2)	553	683	Ad_5	88069989	88070119	142	2e-29	no
2 (LanFTc2)	2305	2399	Ad_5	88071741	88071835	85.3	4e-12	no
2 (LanFTc2)	2804	2990	Ad_5	88072132	88072318	106	2e-18	no
2 (LanFTc2)	3630	3974	Ad_5	88072849	88073193	202	2e-47	no
2 (LanFTc2)	5798	5876	Ad_5	88079432	88079510	112	3e-20	no
2 (LanFTc2)	5971	6031	Ad_5	88079592	88079652	89.1	3e-13	no
2 (LanFTc2)	6220	6306	Ad_5	88079846	88079932	133	1e-26	no
2 (LanFTc2)	7136	7258	Ad_5	88080273	88080395	196	1e-45	no
2 (LanFTc2)	7459	7732	Ad_5	88080632	88080901	273	8e-69	no
2 (LanFTc2)	7860	8057	Ad_5	88080994	88081191	306	1e-78	no
2 (LanFTc2)	8487	8576	Ad_5	88081641	88081730	139	3e-28	no
2 (LanFTc2)	8778	8890	Ad_5	88082357	88082469	142	2e-29	no
2 (LanFTc2)	9743	9822	Ad_5	88082576	88082655	108	5e-19	no
2 (LanFTc2)	10507	10598	Ad_5	88082942	88083033	102	3e-17	no
2 (LanFTc2)	10677	10805	Ad_5	88083099	88083228	160	1e-34	no
2 (LanFTc2)	11901	12058	Ad_5	88083294	88083451	212	3e-50	no
2 (LanFTc2)	12627	12808	Ad_5	88084000	88084181	154	6e-33	no
2 (LanFTc2)	112674	112787	Ad_5	88202930	88203043	121	4e-23	no
2 (LanFTc2)	112841	113034	Ad_5	88203057	88203253	150	9e-32	no
2 (LanFTc2)	114060	114313	Ad_5	88203876	88204129	316	1e-81	no
2 (LanFTc2)	115018	115123	Ad_5	88204772	88204877	106	2e-18	no
2 (LanFTc2)	115355	115431	Ad_5	88204999	88205075	114	9e-21	no
2 (LanFTc2)	115510	115652	Ad_5	88205155	88205297	114	9e-21	no
2 (LanFTc2)	115970	116058	Ad_5	88205393	88205481	91.1	8e-14	no
2 (LanFTc2)	116141	116264	Ad_5	88205572	88205695	152	2e-32	no
2 (LanFTc2)	82276	82558	Ad_5	93905118	93905400	246	1e-60	no
2 (LanFTc2)	43445	43539	Ad_5	108129958	108129863	100	1e-16	no
2 (LanFTc2)	17951	18117	Ad_6	15717797	15717631	125	3e-24	no
2 (LanFTc2)	12631	12804	Ad_6	37984136	37983964	141	7e-29	no
2 (LanFTc2)	2290	2409	Ad_6	104313690	104313809	139	3e-28	no
2 (LanFTc2)	3666	3895	Ad_6	108419205	108418976	125	3e-24	no
2 (LanFTc2)	154581	154699	Ad_8	2634527	2634642	100	1e-16	no
2 (LanFTc2)	125671	125824	Ad_8	46301530	46301683	89.1	3e-13	no
2 (LanFTc2)	170570	170659	Ad_9	97859438	97859349	110	1e-19	no
2 (LanFTc2)	43392	43531	Ad_9	117230424	117230287	152	2e-32	no
2 (LanFTc2)	112670	113044	Ai_1	29961682	29962037	323	9e-84	no
2 (LanFTc2)	114053	114304	Ai_1	29962192	29962443	289	2e-73	no
2 (LanFTc2)	114630	114751	Ai_1	29972016	29972137	125	4e-24	no
2 (LanFTc2)	114995	115123	Ai_1	29972244	29972372	93	3e-14	no
2 (LanFTc2)	115338	115431	Ai_1	29972431	29972524	106	2e-18	no
2 (LanFTc2)	170570	170659	Ai_1	102020120	102020031	110	2e-19	no
2 (LanFTc2)	170570	170659	Ai_1	102023332	102023243	116	3e-21	no
2 (LanFTc2)	7860	8031	Ai_1	117051277	117051106	198	4e-46	no
2 (LanFTc2)	5972	6034	Ai_1	117051665	117051603	104	9e-18	no
2 (LanFTc2)	82894	83042	Ai_10	111420248	111420399	87.2	1e-12	no
2 (LanFTc2)	2288	2401	Ai_10	119567518	119567631	110	2e-19	no
2 (LanFTc2)	170586	170659	Ai_2	103298377	103298304	85.3	5e-12	no
2 (LanFTc2)	12658	12804	Ai_3	59533420	59533274	133	2e-26	yes
2 (LanFTc2)	112922	113044	Ai_3	70901354	70901476	173	1e-38	no
2 (LanFTc2)	114053	114294	Ai_3	70901631	70901872	298	3e-76	no
2 (LanFTc2)	114587	114751	Ai_3	70902023	70902187	121	5e-23	no
2 (LanFTc2)	114995	115123	Ai_3	70902294	70902422	116	3e-21	no
2 (LanFTc2)	115338	115409	Ai_3	70902483	70902554	81.4	8e-11	no
2 (LanFTc2)	132874	133034	Ai_3	83924244	83924084	177	9e-40	no
2 (LanFTc2)	131816	132119	Ai_3	83924628	83924336	135	5e-27	no
2 (LanFTc2)	130760	130842	Ai_3	83925225	83925143	85.3	5e-12	no
2 (LanFTc2)	129966	130193	Ai_3	83925686	83925459	214	9e-51	no
2 (LanFTc2)	129110	129227	Ai_3	83925966	83925849	175	3e-39	no
2 (LanFTc2)	128659	128771	Ai_3	83926341	83926229	108	6e-19	no
2 (LanFTc2)	127823	128057	Ai_3	83926689	83926455	152	3e-32	no
2 (LanFTc2)	126464	126652	Ai_3	83926913	83926728	141	9e-29	no
2 (LanFTc2)	125715	125824	Ai_3	83928048	83927939	96.8	2e-15	no
2 (LanFTc2)	116632	116709	Ai_3	84854480	84854403	81.4	8e-11	no
2 (LanFTc2)	116136	116266	Ai_3	84854706	84854576	148	4e-31	no
2 (LanFTc2)	115974	116058	Ai_3	84854877	84854793	135	5e-27	no
2 (LanFTc2)	115338	115651	Ai_3	84855467	84855173	183	2e-41	no
2 (LanFTc2)	115016	115123	Ai_3	84855635	84855528	110	2e-19	no
2 (LanFTc2)	114587	114751	Ai_3	84855892	84855728	150	1e-31	no
2 (LanFTc2)	114053	114304	Ai_3	84856285	84856034	335	3e-87	no
2 (LanFTc2)	112670	113044	Ai_3	84856795	84856440	362	2e-95	no
2 (LanFTc2)	83789	83937	Ai_3	84881357	84881209	137	1e-27	no
2 (LanFTc2)	82819	83059	Ai_3	84881801	84881563	271	4e-68	no
2 (LanFTc2)	82608	82746	Ai_3	84882015	84881877	204	7e-48	no
2 (LanFTc2)	82347	82554	Ai_3	84882296	84882089	256	2e-63	no
2 (LanFTc2)	76232	76652	Ai_3	84886550	84886127	337	8e-88	no
2 (LanFTc2)	75044	75701	Ai_3	84887601	84886942	727	0	no
2 (LanFTc2)	74162	74509	Ai_3	84888088	84887747	281	5e-71	no
2 (LanFTc2)	73763	73933	Ai_3	84888400	84888230	242	2e-59	no
2 (LanFTc2)	73477	73767	Ai_3	84888725	84888435	248	3e-61	no
2 (LanFTc2)	73161	73336	Ai_3	84889227	84889052	183	2e-41	no
2 (LanFTc2)	71754	72178	Ai_3	84889848	84889434	267	6e-67	no
2 (LanFTc2)	71537	71635	Ai_3	84890049	84889951	116	3e-21	no
2 (LanFTc2)	69675	70124	Ai_3	84891204	84890742	319	1e-82	no
2 (LanFTc2)	69166	69313	Ai_3	84891567	84891420	106	2e-18	no
2 (LanFTc2)	33469	33566	Ai_3	84935341	84935244	102	3e-17	no
2 (LanFTc2)	246	326	Ai_3	85413671	85413751	81.4	8e-11	no
2 (LanFTc2)	1053	1181	Ai_3	85414293	85414421	121	5e-23	no
2 (LanFTc2)	2288	2400	Ai_3	85415038	85415150	96.8	2e-15	no
2 (LanFTc2)	2823	2981	Ai_3	85415503	85415661	139	3e-28	no
2 (LanFTc2)	3630	3947	Ai_3	85416049	85416366	248	3e-61	no
2 (LanFTc2)	5800	5867	Ai_3	85418139	85418206	102	3e-17	no
2 (LanFTc2)	6216	6324	Ai_3	85418488	85418596	164	1e-35	no
2 (LanFTc2)	7139	7213	Ai_3	85419118	85419192	116	3e-21	no
2 (LanFTc2)	7468	7741	Ai_3	85419328	85419607	198	4e-46	no
2 (LanFTc2)	7859	8055	Ai_3	85419724	85419920	316	2e-81	no
2 (LanFTc2)	8494	8590	Ai_3	85420506	85420602	152	3e-32	no
2 (LanFTc2)	8751	8885	Ai_3	85420815	85420949	133	2e-26	no
2 (LanFTc2)	9741	9822	Ai_3	85421671	85421752	129	3e-25	no
2 (LanFTc2)	10507	10570	Ai_3	85422051	85422114	89.1	4e-13	no
2 (LanFTc2)	10681	10789	Ai_3	85422213	85422321	169	2e-37	no
2 (LanFTc2)	11899	12055	Ai_3	85422439	85422595	221	4e-53	no
2 (LanFTc2)	12631	12804	Ai_3	85422722	85422895	191	8e-44	no
2 (LanFTc2)	44332	44441	Ai_4	2495192	2495084	110	2e-19	no
2 (LanFTc2)	114088	114303	Ai_4	113874994	113874779	162	4e-35	no
2 (LanFTc2)	12658	12804	Ai_5	63174531	63174385	139	3e-28	no
2 (LanFTc2)	12658	12804	Ai_5	90166669	90166523	133	2e-26	no
2 (LanFTc2)	170572	170659	Ai_5	119201253	119201340	112	4e-20	no
2 (LanFTc2)	12658	12804	Ai_5	132707604	132707750	150	1e-31	no
2 (LanFTc2)	82466	82553	Ai_5	134118874	134118787	129	3e-25	no
2 (LanFTc2)	82276	82470	Ai_5	134122012	134121816	127	1e-24	no
2 (LanFTc2)	116141	116264	Ai_5	140564067	140563944	158	5e-34	no
2 (LanFTc2)	115970	116058	Ai_5	140564246	140564158	91.1	1e-13	no
2 (LanFTc2)	115510	115652	Ai_5	140564486	140564344	108	6e-19	no
2 (LanFTc2)	115355	115431	Ai_5	140564642	140564566	114	1e-20	no
2 (LanFTc2)	115036	115123	Ai_5	140564851	140564764	106	2e-18	no
2 (LanFTc2)	114060	114313	Ai_5	140565765	140565512	321	3e-83	no
2 (LanFTc2)	112841	113034	Ai_5	140566577	140566381	127	1e-24	no
2 (LanFTc2)	112674	112787	Ai_5	140566704	140566591	121	5e-23	no
2 (LanFTc2)	12627	12808	Ai_5	140670241	140670060	166	3e-36	no
2 (LanFTc2)	11901	12058	Ai_5	140670943	140670786	212	3e-50	no
2 (LanFTc2)	10677	10791	Ai_5	140671140	140671026	152	3e-32	no
2 (LanFTc2)	10507	10574	Ai_5	140671299	140671232	85.3	5e-12	no
2 (LanFTc2)	9743	9822	Ai_5	140671663	140671584	108	6e-19	no
2 (LanFTc2)	8778	8890	Ai_5	140671906	140671794	142	2e-29	no
2 (LanFTc2)	8487	8576	Ai_5	140672618	140672529	139	3e-28	no
2 (LanFTc2)	7860	8057	Ai_5	140673264	140673067	300	8e-77	no
2 (LanFTc2)	7459	7732	Ai_5	140673626	140673357	267	6e-67	no
2 (LanFTc2)	7136	7258	Ai_5	140673986	140673864	196	1e-45	no
2 (LanFTc2)	6220	6319	Ai_5	140674416	140674318	137	1e-27	no
2 (LanFTc2)	5971	6031	Ai_5	140674669	140674609	94.9	7e-15	no
2 (LanFTc2)	5798	5876	Ai_5	140674829	140674751	112	4e-20	no
2 (LanFTc2)	3630	3955	Ai_5	140681072	140680747	200	1e-46	no
2 (LanFTc2)	2797	2990	Ai_5	140681790	140681597	114	1e-20	no
2 (LanFTc2)	2305	2400	Ai_5	140682174	140682079	87.2	1e-12	no
2 (LanFTc2)	553	683	Ai_5	140684069	140683939	142	2e-29	no
2 (LanFTc2)	43445	43539	Ai_5	148469620	148469525	100	1e-16	no
2 (LanFTc2)	17951	18117	Ai_6	1395882	1396048	125	4e-24	no
2 (LanFTc2)	170570	170659	Ai_6	95844055	95843966	116	3e-21	no
2 (LanFTc2)	169212	169282	Ai_6	113913135	113913065	102	3e-17	no
2 (LanFTc2)	168180	168365	Ai_6	113913727	113913542	191	8e-44	no
2 (LanFTc2)	2290	2409	Ai_6	128608284	128608403	139	3e-28	no
2 (LanFTc2)	3666	3895	Ai_6	132563710	132563481	125	4e-24	no
2 (LanFTc2)	154581	154702	Ai_7	101811157	101811039	89.1	4e-13	no
2 (LanFTc2)	114113	114197	Ai_8	65977863	65977947	112	4e-20	no
2 (LanFTc2)	115354	115431	Ai_8	65978858	65978935	93	3e-14	no
2 (LanFTc2)	116141	116264	Ai_8	65979419	65979542	123	1e-23	no
2 (LanFTc2)	116125	116259	Ai_8	110422707	110422573	104	9e-18	no
2 (LanFTc2)	12658	12785	Ai_9	38535383	38535256	137	1e-27	no
2 (LanFTc2)	33469	33579	Ai_9	137275581	137275471	98.7	5e-16	no
2 (LanFTc2)	43392	43531	Ai_9	139046397	139046534	152	3e-32	no
2 (LanFTc2)	186945	187048	Ca_1	8641928	8641823	81.4	3e-11	yes
2 (LanFTc2)	30345	30470	Ca_1	8646073	8645944	94.9	3e-15	yes
2 (LanFTc2)	30345	30460	Ca_1	11943333	11943215	85.3	2e-12	yes
2 (LanFTc2)	26398	26458	Ca_1	11947846	11947785	81.4	3e-11	yes
2 (LanFTc2)	186945	187048	Ca_1	15477187	15477292	81.4	3e-11	yes
2 (LanFTc2)	26396	26458	Ca_1	15678550	15678613	85.3	2e-12	yes
2 (LanFTc2)	30345	30460	Ca_1	15682681	15682799	85.3	2e-12	yes
2 (LanFTc2)	30345	30460	Ca_1	16099941	16099823	85.3	2e-12	yes
2 (LanFTc2)	26398	26458	Ca_1	17159483	17159422	81.4	3e-11	yes
2 (LanFTc2)	186956	187048	Ca_1	18573220	18573127	85.3	2e-12	yes
2 (LanFTc2)	186945	187048	Ca_1	18577810	18577705	81.4	3e-11	yes
2 (LanFTc2)	186945	187048	Ca_1	19065379	19065274	81.4	3e-11	yes
2 (LanFTc2)	26398	26458	Ca_1	23377859	23377920	81.4	3e-11	yes
2 (LanFTc2)	30345	30460	Ca_1	23381988	23382107	81.4	3e-11	yes
2 (LanFTc2)	186956	187048	Ca_1	23926082	23925989	85.3	2e-12	yes
2 (LanFTc2)	186945	187048	Ca_1	24032464	24032569	81.4	3e-11	yes
2 (LanFTc2)	186945	187042	Ca_1	27860242	27860341	81.4	3e-11	yes
2 (LanFTc2)	186956	187042	Ca_1	30157807	30157894	102	1e-17	yes
2 (LanFTc2)	186956	187048	Ca_1	30997045	30997139	83.4	8e-12	yes
2 (LanFTc2)	26398	26459	Ca_1	31997883	31997945	83.4	8e-12	yes
2 (LanFTc2)	30345	30470	Ca_1	38678206	38678334	87.2	6e-13	yes
2 (LanFTc2)	26398	26458	Ca_1	42844399	42844338	81.4	3e-11	yes
2 (LanFTc2)	186945	187048	Ca_1	44875626	44875731	81.4	3e-11	yes
2 (LanFTc2)	186945	187048	Ca_2	958032	957927	81.4	3e-11	yes
2 (LanFTc2)	186945	187044	Ca_2	4457320	4457421	85.3	2e-12	yes
2 (LanFTc2)	186945	187048	Ca_2	5761349	5761244	81.4	3e-11	yes
2 (LanFTc2)	168270	168365	Ca_2	6939833	6939738	81.4	3e-11	no
2 (LanFTc2)	26398	26458	Ca_2	9757115	9757176	81.4	3e-11	yes
2 (LanFTc2)	30345	30460	Ca_2	9761244	9761362	85.3	2e-12	yes
2 (LanFTc2)	186945	187048	Ca_2	13026975	13027080	81.4	3e-11	yes
2 (LanFTc2)	186945	187048	Ca_2	13031496	13031601	81.4	3e-11	yes
2 (LanFTc2)	186945	187043	Ca_2	18698867	18698967	83.4	8e-12	yes
2 (LanFTc2)	186945	187048	Ca_2	20445003	20444898	81.4	3e-11	yes
2 (LanFTc2)	186945	187048	Ca_2	20449682	20449577	93	1e-14	yes
2 (LanFTc2)	186945	187048	Ca_2	22434624	22434519	87.2	6e-13	yes
2 (LanFTc2)	186945	187048	Ca_2	22626926	22627031	81.4	3e-11	yes
2 (LanFTc2)	186945	187048	Ca_2	27952535	27952640	81.4	3e-11	yes
2 (LanFTc2)	26398	26459	Ca_2	28573453	28573391	83.4	8e-12	yes
2 (LanFTc2)	186945	187055	Ca_2	29728070	29727957	93	1e-14	yes
2 (LanFTc2)	186945	187055	Ca_2	29733166	29733053	98.7	2e-16	yes
2 (LanFTc2)	186945	187048	Ca_2	31236696	31236801	87.2	6e-13	yes
2 (LanFTc2)	186945	187048	Ca_2	31241202	31241307	81.4	3e-11	yes
2 (LanFTc2)	186945	187048	Ca_3	998685	998580	81.4	3e-11	yes
2 (LanFTc2)	30345	30460	Ca_3	5436799	5436681	91.1	4e-14	yes
2 (LanFTc2)	26396	26458	Ca_3	5440930	5440867	85.3	2e-12	yes
2 (LanFTc2)	186945	187048	Ca_3	5566280	5566385	87.2	6e-13	yes
2 (LanFTc2)	186945	187048	Ca_3	9045242	9045137	81.4	3e-11	yes
2 (LanFTc2)	186945	187048	Ca_3	9991763	9991868	81.4	3e-11	yes
2 (LanFTc2)	186945	187048	Ca_3	9996217	9996322	81.4	3e-11	yes
2 (LanFTc2)	30345	30460	Ca_3	12623018	12622900	85.3	2e-12	yes
2 (LanFTc2)	186956	187047	Ca_3	13278589	13278681	89.1	1e-13	yes
2 (LanFTc2)	186945	187048	Ca_3	15067055	15066950	81.4	3e-11	yes
2 (LanFTc2)	26398	26458	Ca_3	16218028	16218089	81.4	3e-11	yes
2 (LanFTc2)	30345	30460	Ca_3	16222216	16222334	85.3	2e-12	yes
2 (LanFTc2)	3733	3829	Ca_3	17171422	17171326	89.1	1e-13	no
2 (LanFTc2)	26398	26458	Ca_3	20795209	20795270	81.4	3e-11	yes
2 (LanFTc2)	30345	30460	Ca_3	20799337	20799455	85.3	2e-12	yes
2 (LanFTc2)	186967	187048	Ca_3	21321493	21321575	81.4	3e-11	yes
2 (LanFTc2)	186945	187048	Ca_3	21326151	21326256	81.4	3e-11	yes
2 (LanFTc2)	114091	114303	Ca_3	21750567	21750355	133	7e-27	no
2 (LanFTc2)	168180	168368	Ca_3	26437736	26437924	133	7e-27	no
2 (LanFTc2)	171305	171452	Ca_3	26444730	26444877	106	9e-19	no
2 (LanFTc2)	186945	187048	Ca_3	28180646	28180751	81.4	3e-11	yes
2 (LanFTc2)	186945	187048	Ca_3	28185164	28185269	81.4	3e-11	yes
2 (LanFTc2)	17906	18120	Ca_3	31051568	31051353	146	6e-31	no
2 (LanFTc2)	43436	43525	Ca_4	11580113	11580201	106	9e-19	no
2 (LanFTc2)	186945	187043	Ca_4	14209816	14209715	81.4	3e-11	yes
2 (LanFTc2)	26398	26458	Ca_4	19950530	19950591	81.4	3e-11	yes
2 (LanFTc2)	30345	30470	Ca_4	19955314	19955443	83.4	8e-12	yes
2 (LanFTc2)	26398	26458	Ca_4	19956046	19956107	81.4	3e-11	yes
2 (LanFTc2)	26398	26458	Ca_4	19957350	19957411	81.4	3e-11	yes
2 (LanFTc2)	186956	187048	Ca_4	21730970	21731064	83.4	8e-12	yes
2 (LanFTc2)	26398	26458	Ca_4	23482202	23482263	81.4	3e-11	yes
2 (LanFTc2)	186945	187043	Ca_4	24348236	24348336	89.1	1e-13	yes
2 (LanFTc2)	30345	30460	Ca_4	25450871	25450753	85.3	2e-12	yes
2 (LanFTc2)	26398	26458	Ca_4	25455000	25454939	81.4	3e-11	yes
2 (LanFTc2)	30345	30460	Ca_4	25747777	25747659	91.1	4e-14	yes
2 (LanFTc2)	26396	26458	Ca_4	25751908	25751845	85.3	2e-12	yes
2 (LanFTc2)	30345	30460	Ca_4	26918697	26918579	85.3	2e-12	yes
2 (LanFTc2)	186945	187048	Ca_4	28836056	28835950	85.3	2e-12	yes
2 (LanFTc2)	26396	26458	Ca_4	29967670	29967733	85.3	2e-12	yes
2 (LanFTc2)	30345	30460	Ca_4	32307986	32307867	81.4	3e-11	yes
2 (LanFTc2)	186945	187048	Ca_4	33018739	33018634	81.4	3e-11	yes
2 (LanFTc2)	26396	26458	Ca_4	36006087	36006150	85.3	2e-12	yes
2 (LanFTc2)	30345	30460	Ca_4	36010218	36010336	85.3	2e-12	yes
2 (LanFTc2)	30345	30460	Ca_4	37429101	37428983	85.3	2e-12	yes
2 (LanFTc2)	26398	26458	Ca_4	37433229	37433168	81.4	3e-11	yes
2 (LanFTc2)	186956	187055	Ca_4	39064687	39064587	93	1e-14	yes
2 (LanFTc2)	26398	26458	Ca_4	39245965	39245904	81.4	3e-11	yes
2 (LanFTc2)	2291	2401	Ca_4	41093395	41093505	150	4e-32	no
2 (LanFTc2)	3630	3926	Ca_4	41094980	41095276	116	1e-21	no
2 (LanFTc2)	30345	30460	Ca_4	42807924	42807806	85.3	2e-12	yes
2 (LanFTc2)	30345	30470	Ca_4	44213879	44213750	83.4	8e-12	yes
2 (LanFTc2)	26398	26458	Ca_4	44217983	44217922	81.4	3e-11	yes
2 (LanFTc2)	3663	3879	Ca_4	44620249	44620033	94.9	3e-15	no
2 (LanFTc2)	26396	26458	Ca_5	3352940	3352877	85.3	2e-12	yes
2 (LanFTc2)	26398	26458	Ca_5	5881136	5881197	81.4	3e-11	yes
2 (LanFTc2)	30345	30470	Ca_5	5885532	5885661	83.4	8e-12	yes
2 (LanFTc2)	26398	26458	Ca_5	8512495	8512434	81.4	3e-11	yes
2 (LanFTc2)	186945	187048	Ca_5	9767057	9766952	81.4	3e-11	yes
2 (LanFTc2)	186945	187048	Ca_5	9969884	9969779	81.4	3e-11	yes
2 (LanFTc2)	186945	187048	Ca_5	9974697	9974592	81.4	3e-11	yes
2 (LanFTc2)	186945	187048	Ca_5	12095522	12095627	81.4	3e-11	yes
2 (LanFTc2)	186945	187048	Ca_5	13719662	13719767	98.7	2e-16	yes
2 (LanFTc2)	30345	30470	Ca_5	19497845	19497974	94.9	3e-15	yes
2 (LanFTc2)	186945	187048	Ca_5	19871261	19871366	81.4	3e-11	yes
2 (LanFTc2)	26396	26459	Ca_5	28605543	28605607	81.4	3e-11	yes
2 (LanFTc2)	26398	26458	Ca_5	29437404	29437465	81.4	3e-11	yes
2 (LanFTc2)	30345	30460	Ca_5	29441532	29441650	85.3	2e-12	yes
2 (LanFTc2)	2288	2401	Ca_5	33985088	33985201	116	1e-21	no
2 (LanFTc2)	2570	2737	Ca_5	33985441	33985608	93	1e-14	no
2 (LanFTc2)	2820	2984	Ca_5	33985712	33985876	87.2	6e-13	no
2 (LanFTc2)	3630	3890	Ca_5	33986487	33986747	133	7e-27	no
2 (LanFTc2)	34876	35028	Ca_5	35160646	35160798	87.2	6e-13	yes
2 (LanFTc2)	44324	44441	Ca_5	42285182	42285298	137	5e-28	no
2 (LanFTc2)	186945	187043	Ca_5	42332674	42332574	94.9	3e-15	yes
2 (LanFTc2)	26398	26458	Ca_5	44869682	44869621	81.4	3e-11	yes
2 (LanFTc2)	132845	133132	Ca_6	4112391	4112104	323	4e-84	no
2 (LanFTc2)	132003	132150	Ca_6	4113129	4112982	141	4e-29	no
2 (LanFTc2)	131771	131901	Ca_6	4113345	4113215	160	6e-35	no
2 (LanFTc2)	130763	130935	Ca_6	4114478	4114302	119	8e-23	no
2 (LanFTc2)	129957	130184	Ca_6	4115117	4114890	150	4e-32	no
2 (LanFTc2)	129087	129215	Ca_6	4116171	4116043	196	6e-46	no
2 (LanFTc2)	128659	128827	Ca_6	4116736	4116570	93	1e-14	no
2 (LanFTc2)	127752	128096	Ca_6	4117189	4116842	179	9e-41	no
2 (LanFTc2)	126465	126667	Ca_6	4119639	4119437	142	9e-30	no
2 (LanFTc2)	125685	125855	Ca_6	4121310	4121140	196	6e-46	no
2 (LanFTc2)	116632	116709	Ca_6	4174867	4174790	98.7	2e-16	no
2 (LanFTc2)	116135	116273	Ca_6	4175411	4175273	158	2e-34	no
2 (LanFTc2)	115952	116058	Ca_6	4175598	4175492	108	2e-19	no
2 (LanFTc2)	115343	115668	Ca_6	4176301	4175985	229	8e-56	no
2 (LanFTc2)	115037	115123	Ca_6	4176505	4176419	121	2e-23	no
2 (LanFTc2)	114577	114882	Ca_6	4176960	4176655	169	7e-38	no
2 (LanFTc2)	114054	114343	Ca_6	4177354	4177065	390	2e-104	no
2 (LanFTc2)	112675	113045	Ca_6	4178058	4177683	373	3e-99	no
2 (LanFTc2)	83788	83928	Ca_6	4186278	4186138	110	6e-20	no
2 (LanFTc2)	82818	83045	Ca_6	4186500	4186274	192	8e-45	no
2 (LanFTc2)	82609	82746	Ca_6	4187398	4187261	179	9e-41	no
2 (LanFTc2)	82346	82531	Ca_6	4187581	4187396	214	4e-51	no
2 (LanFTc2)	80728	80851	Ca_6	4189535	4189412	106	9e-19	no
2 (LanFTc2)	76234	76668	Ca_6	4193103	4192673	367	2e-97	no
2 (LanFTc2)	75037	75685	Ca_6	4194009	4193359	767	0	no
2 (LanFTc2)	74087	74509	Ca_6	4194586	4194164	358	1e-94	no
2 (LanFTc2)	73763	73925	Ca_6	4194859	4194697	239	1e-58	no
2 (LanFTc2)	73495	73761	Ca_6	4195166	4194900	283	5e-72	no
2 (LanFTc2)	73167	73301	Ca_6	4195379	4195245	162	2e-35	no
2 (LanFTc2)	72031	72180	Ca_6	4196900	4196751	116	1e-21	no
2 (LanFTc2)	71527	71904	Ca_6	4197357	4196977	239	1e-58	no
2 (LanFTc2)	68997	70130	Ca_6	4198808	4197695	314	3e-81	no
2 (LanFTc2)	33470	33681	Ca_6	4204057	4203837	98.7	2e-16	no
2 (LanFTc2)	12629	12807	Ca_6	4279841	4279663	206	7e-49	no
2 (LanFTc2)	11879	12063	Ca_6	4280233	4280051	214	4e-51	no
2 (LanFTc2)	10495	10838	Ca_6	4280708	4280371	210	5e-50	no
2 (LanFTc2)	9742	9854	Ca_6	4281291	4281179	137	5e-28	no
2 (LanFTc2)	8754	8904	Ca_6	4281916	4281766	181	2e-41	no
2 (LanFTc2)	8486	8590	Ca_6	4282355	4282252	141	4e-29	no
2 (LanFTc2)	7859	8099	Ca_6	4283080	4282837	317	2e-82	no
2 (LanFTc2)	7451	7752	Ca_6	4283861	4283561	354	2e-93	no
2 (LanFTc2)	7025	7271	Ca_6	4284338	4284093	189	1e-43	no
2 (LanFTc2)	6155	6350	Ca_6	4285939	4285746	167	3e-37	no
2 (LanFTc2)	5808	6034	Ca_6	4286250	4286024	144	2e-30	no
2 (LanFTc2)	3633	3950	Ca_6	4290947	4290630	329	7e-86	no
2 (LanFTc2)	2789	2992	Ca_6	4291776	4291573	179	9e-41	no
2 (LanFTc2)	2571	2748	Ca_6	4292018	4291841	135	2e-27	no
2 (LanFTc2)	2283	2399	Ca_6	4292470	4292354	162	2e-35	no
2 (LanFTc2)	1850	2155	Ca_6	4292926	4292606	148	2e-31	no
2 (LanFTc2)	1054	1206	Ca_6	4293531	4293379	162	2e-35	no
2 (LanFTc2)	549	686	Ca_6	4293918	4293781	144	2e-30	no
2 (LanFTc2)	228	326	Ca_6	4294379	4294281	116	1e-21	no
2 (LanFTc2)	44332	44535	Ca_6	10659790	10659990	141	4e-29	yes
2 (LanFTc2)	30345	30460	Ca_6	12642233	12642351	85.3	2e-12	yes
2 (LanFTc2)	26393	26459	Ca_6	16756824	16756891	81.4	3e-11	yes
2 (LanFTc2)	186945	187048	Ca_6	18354116	18354011	81.4	3e-11	yes
2 (LanFTc2)	186945	187048	Ca_6	21260077	21259972	81.4	3e-11	yes
2 (LanFTc2)	30345	30470	Ca_6	26384678	26384549	89.1	1e-13	yes
2 (LanFTc2)	186945	187048	Ca_6	28058772	28058877	81.4	3e-11	yes
2 (LanFTc2)	186945	187048	Ca_6	28512534	28512429	81.4	3e-11	yes
2 (LanFTc2)	186960	187047	Ca_6	29855428	29855340	93	1e-14	yes
2 (LanFTc2)	186967	187047	Ca_6	33826663	33826582	91.1	4e-14	yes
2 (LanFTc2)	30345	30470	Ca_6	36449736	36449607	89.1	1e-13	yes
2 (LanFTc2)	186945	187048	Ca_6	37306051	37305946	81.4	3e-11	yes
2 (LanFTc2)	26396	26458	Ca_6	38886529	38886466	85.3	2e-12	yes
2 (LanFTc2)	26398	26458	Ca_6	39107382	39107443	81.4	3e-11	yes
2 (LanFTc2)	30345	30460	Ca_6	39111510	39111628	85.3	2e-12	yes
2 (LanFTc2)	26396	26458	Ca_6	42166493	42166430	85.3	2e-12	yes
2 (LanFTc2)	186945	187048	Ca_6	44576456	44576351	81.4	3e-11	yes
2 (LanFTc2)	186945	187048	Ca_6	44581392	44581287	81.4	3e-11	yes
2 (LanFTc2)	186945	187048	Ca_6	45291784	45291679	81.4	3e-11	yes
2 (LanFTc2)	26398	26458	Ca_6	45835928	45835989	81.4	3e-11	yes
2 (LanFTc2)	30345	30460	Ca_6	45840056	45840174	85.3	2e-12	yes
2 (LanFTc2)	186945	187048	Ca_6	46617192	46617087	81.4	3e-11	yes
2 (LanFTc2)	186945	187048	Ca_6	47139657	47139552	81.4	3e-11	yes
2 (LanFTc2)	26398	26458	Ca_6	47571362	47571423	81.4	3e-11	yes
2 (LanFTc2)	26398	26458	Ca_6	48864904	48864965	81.4	3e-11	yes
2 (LanFTc2)	30345	30460	Ca_6	48869033	48869151	85.3	2e-12	yes
2 (LanFTc2)	186945	187048	Ca_6	53332604	53332499	81.4	3e-11	yes
2 (LanFTc2)	30345	30460	Ca_6	57273098	57272980	85.3	2e-12	yes
2 (LanFTc2)	26398	26458	Ca_6	57277226	57277165	81.4	3e-11	yes
2 (LanFTc2)	26398	26458	Ca_7	4300806	4300867	81.4	3e-11	yes
2 (LanFTc2)	30345	30460	Ca_7	4304934	4305052	85.3	2e-12	yes
2 (LanFTc2)	26398	26458	Ca_7	9914569	9914508	81.4	3e-11	yes
2 (LanFTc2)	26398	26458	Ca_7	10776076	10776137	81.4	3e-11	yes
2 (LanFTc2)	30345	30460	Ca_7	10780204	10780322	85.3	2e-12	yes
2 (LanFTc2)	186945	187048	Ca_7	15305880	15305985	81.4	3e-11	yes
2 (LanFTc2)	26398	26458	Ca_7	16466776	16466837	81.4	3e-11	yes
2 (LanFTc2)	34846	35013	Ca_7	16814550	16814383	93	1e-14	yes
2 (LanFTc2)	26398	26458	Ca_7	20580144	20580205	81.4	3e-11	yes
2 (LanFTc2)	30345	30460	Ca_7	20584272	20584390	85.3	2e-12	yes
2 (LanFTc2)	26398	26458	Ca_7	20586273	20586334	81.4	3e-11	yes
2 (LanFTc2)	30345	30460	Ca_7	20590402	20590520	85.3	2e-12	yes
2 (LanFTc2)	186945	187048	Ca_7	22550460	22550355	87.2	6e-13	yes
2 (LanFTc2)	30345	30460	Ca_7	22808214	22808332	91.1	4e-14	yes
2 (LanFTc2)	186945	187048	Ca_7	24287573	24287678	81.4	3e-11	yes
2 (LanFTc2)	186945	187048	Ca_7	32556400	32556295	81.4	3e-11	yes
2 (LanFTc2)	186945	187042	Ca_7	36364708	36364609	81.4	3e-11	yes
2 (LanFTc2)	30345	30470	Ca_7	36530886	36531015	89.1	1e-13	yes
2 (LanFTc2)	26397	26459	Ca_7	41910654	41910591	91.1	4e-14	yes
2 (LanFTc2)	30345	30460	Ca_7	44541087	44540969	85.3	2e-12	yes
2 (LanFTc2)	186945	187048	Ca_7	45112242	45112137	81.4	3e-11	yes
2 (LanFTc2)	26399	26459	Ca_7	45346303	45346364	81.4	3e-11	yes
2 (LanFTc2)	186945	187048	Ca_8	480832	480937	81.4	3e-11	yes
2 (LanFTc2)	30345	30460	Ca_8	7229126	7229008	85.3	2e-12	yes
2 (LanFTc2)	186945	187048	Ca_8	11359014	11359119	87.2	6e-13	yes
2 (LanFTc2)	26396	26458	Ca_8	12836924	12836987	85.3	2e-12	yes
2 (LanFTc2)	3630	3947	Ca_8	16325399	16325082	289	1e-73	no
2 (LanFTc2)	2291	2398	Ca_8	16326328	16326221	133	7e-27	no
2 (LanFTc2)	1896	1991	Ca_8	16326738	16326643	110	6e-20	no
2 (LanFTc2)	1053	1175	Ca_8	16327291	16327169	133	7e-27	no
2 (LanFTc2)	553	683	Ca_8	16327512	16327382	85.3	2e-12	no
2 (LanFTc2)	186945	187042	Ca_scaffold1081	103118	103217	81.4	3e-11	yes
2 (LanFTc2)	186945	187048	Ca_scaffold109_1	414865	414760	81.4	3e-11	yes
2 (LanFTc2)	186945	187048	Ca_scaffold1109	45605	45710	81.4	3e-11	yes
2 (LanFTc2)	30345	30470	Ca_scaffold123	100077	99948	83.4	8e-12	yes
2 (LanFTc2)	186945	187043	Ca_scaffold128	824764	824864	83.4	8e-12	yes
2 (LanFTc2)	26396	26458	Ca_scaffold1351	181806	181743	85.3	2e-12	yes
2 (LanFTc2)	186945	187048	Ca_scaffold1371	41514	41619	93	1e-14	yes
2 (LanFTc2)	186945	187048	Ca_scaffold1371	45996	46101	81.4	3e-11	yes
2 (LanFTc2)	30345	30460	Ca_scaffold1466	86536	86418	85.3	2e-12	yes
2 (LanFTc2)	26398	26458	Ca_scaffold1466	90665	90604	81.4	3e-11	yes
2 (LanFTc2)	26396	26458	Ca_scaffold1466	95503	95440	85.3	2e-12	yes
2 (LanFTc2)	26398	26458	Ca_scaffold1504	123119	123180	81.4	3e-11	yes
2 (LanFTc2)	186945	187048	Ca_scaffold1504	270849	270954	81.4	3e-11	yes
2 (LanFTc2)	30345	30460	Ca_scaffold1659	304437	304319	85.3	2e-12	yes
2 (LanFTc2)	26398	26458	Ca_scaffold1659	308566	308505	81.4	3e-11	yes
2 (LanFTc2)	30345	30460	Ca_scaffold167	73475	73593	85.3	2e-12	yes
2 (LanFTc2)	186945	187048	Ca_scaffold171	135430	135535	81.4	3e-11	yes
2 (LanFTc2)	186945	187048	Ca_scaffold1771	99298	99403	81.4	3e-11	yes
2 (LanFTc2)	30345	30460	Ca_scaffold1777	443886	443768	85.3	2e-12	yes
2 (LanFTc2)	26398	26458	Ca_scaffold1777	448002	447941	81.4	3e-11	yes
2 (LanFTc2)	186945	187043	Ca_scaffold1866	42770	42670	83.4	8e-12	yes
2 (LanFTc2)	30345	30470	Ca_scaffold198	416512	416383	89.1	1e-13	yes
2 (LanFTc2)	186945	187042	Ca_scaffold2104	7006	7105	87.2	6e-13	yes
2 (LanFTc2)	186945	187048	Ca_scaffold212	295169	295064	81.4	3e-11	yes
2 (LanFTc2)	26396	26458	Ca_scaffold2373	75695	75758	85.3	2e-12	yes
2 (LanFTc2)	30345	30460	Ca_scaffold2373	132197	132315	85.3	2e-12	yes
2 (LanFTc2)	186945	187042	Ca_scaffold242	667309	667408	81.4	3e-11	yes
2 (LanFTc2)	186956	187043	Ca_scaffold242	671698	671786	81.4	3e-11	yes
2 (LanFTc2)	186956	187043	Ca_scaffold242	672206	672294	81.4	3e-11	yes
2 (LanFTc2)	26398	26458	Ca_scaffold287	158911	158972	81.4	3e-11	yes
2 (LanFTc2)	26398	26458	Ca_scaffold290	180154	180215	81.4	3e-11	yes
2 (LanFTc2)	186956	187043	Ca_scaffold314	198341	198429	81.4	3e-11	yes
2 (LanFTc2)	26398	26458	Ca_scaffold3500	82539	82478	81.4	3e-11	yes
2 (LanFTc2)	30345	30460	Ca_scaffold3693	80656	80774	85.3	2e-12	yes
2 (LanFTc2)	26398	26458	Ca_scaffold418	18432	18371	81.4	3e-11	yes
2 (LanFTc2)	186945	187042	Ca_scaffold4263	25814	25913	81.4	3e-11	yes
2 (LanFTc2)	186945	187048	Ca_scaffold453	443065	443170	87.2	6e-13	yes
2 (LanFTc2)	186945	187042	Ca_scaffold48	41317	41218	81.4	3e-11	yes
2 (LanFTc2)	186945	187048	Ca_scaffold48	258447	258552	81.4	3e-11	yes
2 (LanFTc2)	26398	26458	Ca_scaffold5511	171	110	81.4	3e-11	yes
2 (LanFTc2)	30345	30460	Ca_scaffold5511	869	751	85.3	2e-12	yes
2 (LanFTc2)	26396	26458	Ca_scaffold5511	5000	4937	85.3	2e-12	yes
2 (LanFTc2)	30345	30460	Ca_scaffold5511	12788	12670	85.3	2e-12	yes
2 (LanFTc2)	26398	26459	Ca_scaffold599	277591	277653	83.4	8e-12	yes
2 (LanFTc2)	186945	187043	Ca_scaffold7890	1124	1024	83.4	8e-12	yes
2 (LanFTc2)	30345	30460	Ca_scaffold794	50731	50613	85.3	2e-12	yes
2 (LanFTc2)	26396	26458	Ca_scaffold794	54862	54799	85.3	2e-12	yes
2 (LanFTc2)	26398	26458	Ca_scaffold809	53249	53188	81.4	3e-11	yes
2 (LanFTc2)	186945	187042	Ca_scaffold882	147729	147828	81.4	3e-11	yes
2 (LanFTc2)	186945	187048	Ca_scaffold882	630453	630558	81.4	3e-11	yes
2 (LanFTc2)	26398	26459	Ca_scaffold924	210147	210209	83.4	8e-12	yes
2 (LanFTc2)	186967	187043	Ca_scaffold93	618993	619071	81.4	3e-11	yes
2 (LanFTc2)	30345	30460	Ca_scaffold93	644908	645026	91.1	4e-14	yes
2 (LanFTc2)	186945	187048	Ca_scaffold96	224969	224864	87.2	6e-13	yes
2 (LanFTc2)	186945	187043	Ca_scaffold96	229200	229100	83.4	8e-12	yes
2 (LanFTc2)	74552	74640	Cc_1	11410603	11410691	102	1e-17	yes
2 (LanFTc2)	74552	74640	Cc_1	11414033	11414121	114	5e-21	yes
2 (LanFTc2)	23301	23459	Cc_10	926612	926772	91.1	4e-14	no
2 (LanFTc2)	2293	2401	Cc_10	7705936	7706044	106	1e-18	no
2 (LanFTc2)	3630	3776	Cc_10	7707531	7707677	81.4	3e-11	no
2 (LanFTc2)	74552	74650	Cc_11	82550	82452	110	7e-20	yes
2 (LanFTc2)	74552	74650	Cc_11	83213	83115	110	7e-20	yes
2 (LanFTc2)	2294	2400	Cc_11	179555	179661	96.8	8e-16	no
2 (LanFTc2)	17963	18120	Cc_11	10332943	10332786	148	2e-31	no
2 (LanFTc2)	74552	74650	Cc_11	24808868	24808770	110	7e-20	yes
2 (LanFTc2)	44333	44441	Cc_11	35054750	35054643	125	2e-24	no
2 (LanFTc2)	74552	74650	Cc_11	42984866	42984964	110	7e-20	yes
2 (LanFTc2)	74552	74640	Cc_11	46835920	46836008	108	3e-19	yes
2 (LanFTc2)	74552	74640	Cc_2	36024981	36025069	96.8	8e-16	yes
2 (LanFTc2)	74552	74640	Cc_2	36153644	36153732	102	1e-17	yes
2 (LanFTc2)	132840	133136	Cc_5	1292188	1291892	306	7e-79	no
2 (LanFTc2)	131751	132154	Cc_5	1294174	1293787	233	7e-57	no
2 (LanFTc2)	131003	131149	Cc_5	1294935	1294789	139	2e-28	no
2 (LanFTc2)	130760	130937	Cc_5	1295207	1295032	162	2e-35	no
2 (LanFTc2)	129939	130191	Cc_5	1296970	1296718	192	9e-45	no
2 (LanFTc2)	129089	129238	Cc_5	1299886	1299737	231	2e-56	no
2 (LanFTc2)	128653	128813	Cc_5	1300859	1300701	121	2e-23	no
2 (LanFTc2)	127852	128096	Cc_5	1301369	1301119	146	7e-31	no
2 (LanFTc2)	126450	126667	Cc_5	1303837	1303619	164	5e-36	no
2 (LanFTc2)	126190	126326	Cc_5	1304479	1304345	133	8e-27	no
2 (LanFTc2)	125906	126173	Cc_5	1304841	1304574	123	6e-24	no
2 (LanFTc2)	125683	125872	Cc_5	1305043	1304853	167	3e-37	no
2 (LanFTc2)	116632	116709	Cc_5	1353428	1353351	104	4e-18	no
2 (LanFTc2)	115956	116269	Cc_5	1354313	1353995	162	2e-35	no
2 (LanFTc2)	115336	115713	Cc_5	1354959	1354587	292	8e-75	no
2 (LanFTc2)	115004	115123	Cc_5	1355191	1355072	121	2e-23	no
2 (LanFTc2)	114585	114747	Cc_5	1355551	1355389	169	8e-38	no
2 (LanFTc2)	114054	114304	Cc_5	1355882	1355632	408	1e-109	no
2 (LanFTc2)	112662	113034	Cc_5	1356357	1355983	462	9e-126	no
2 (LanFTc2)	83789	83925	Cc_5	1368156	1368020	114	5e-21	no
2 (LanFTc2)	82817	83053	Cc_5	1368474	1368239	227	4e-55	no
2 (LanFTc2)	82615	82739	Cc_5	1368771	1368647	160	6e-35	no
2 (LanFTc2)	82345	82530	Cc_5	1368961	1368776	219	7e-53	no
2 (LanFTc2)	80733	80892	Cc_5	1369955	1369795	104	4e-18	no
2 (LanFTc2)	76161	76658	Cc_5	1376354	1375860	537	2e-148	no
2 (LanFTc2)	75065	75687	Cc_5	1377252	1376627	727	0	no
2 (LanFTc2)	74361	74512	Cc_5	1377583	1377432	206	8e-49	no
2 (LanFTc2)	74113	74223	Cc_5	1377795	1377685	144	3e-30	no
2 (LanFTc2)	73763	73931	Cc_5	1378152	1377984	221	2e-53	no
2 (LanFTc2)	73441	73767	Cc_5	1378513	1378187	312	1e-80	no
2 (LanFTc2)	73159	73305	Cc_5	1378674	1378528	156	9e-34	no
2 (LanFTc2)	72012	72178	Cc_5	1380220	1380054	183	7e-42	no
2 (LanFTc2)	71497	71640	Cc_5	1380769	1380626	150	5e-32	no
2 (LanFTc2)	70006	70136	Cc_5	1382168	1382039	185	2e-42	no
2 (LanFTc2)	68997	69935	Cc_5	1383198	1382258	454	2e-123	no
2 (LanFTc2)	33470	33682	Cc_5	1388425	1388204	158	2e-34	no
2 (LanFTc2)	12635	12804	Cc_5	1425682	1425513	194	2e-45	no
2 (LanFTc2)	11899	12050	Cc_5	1425940	1425789	206	8e-49	no
2 (LanFTc2)	10505	10837	Cc_5	1426888	1426566	248	2e-61	no
2 (LanFTc2)	9742	9844	Cc_5	1428495	1428393	158	2e-34	no
2 (LanFTc2)	8759	8993	Cc_5	1429453	1429222	173	6e-39	no
2 (LanFTc2)	8486	8590	Cc_5	1430431	1430329	135	2e-27	no
2 (LanFTc2)	7861	8105	Cc_5	1431183	1430936	337	4e-88	no
2 (LanFTc2)	7445	7727	Cc_5	1431872	1431595	337	4e-88	no
2 (LanFTc2)	7136	7261	Cc_5	1432172	1432047	208	2e-49	no
2 (LanFTc2)	6155	6360	Cc_5	1433555	1433362	194	2e-45	no
2 (LanFTc2)	5771	6028	Cc_5	1434102	1433844	133	8e-27	no
2 (LanFTc2)	3630	3957	Cc_5	1437609	1437282	365	8e-97	no
2 (LanFTc2)	2566	3002	Cc_5	1438586	1438147	381	2e-101	no
2 (LanFTc2)	2269	2400	Cc_5	1438825	1438694	162	2e-35	no
2 (LanFTc2)	1841	2109	Cc_5	1439326	1439049	196	7e-46	no
2 (LanFTc2)	1053	1219	Cc_5	1440212	1440046	171	2e-38	no
2 (LanFTc2)	556	685	Cc_5	1440728	1440599	129	1e-25	no
2 (LanFTc2)	190	326	Cc_5	1441397	1441261	137	6e-28	no
2 (LanFTc2)	74552	74650	Cc_5	3597674	3597772	104	4e-18	yes
2 (LanFTc2)	74552	74650	Cc_7	9831866	9831964	110	7e-20	yes
2 (LanFTc2)	74552	74650	Cc_7	13953584	13953682	110	7e-20	yes
2 (LanFTc2)	74552	74640	Cc_7	16976949	16977037	108	3e-19	yes
2 (LanFTc2)	74552	74653	Cc_7	19270576	19270475	116	1e-21	yes
2 (LanFTc2)	554	684	Cc_8	404997	405127	119	9e-23	no
2 (LanFTc2)	1053	1175	Cc_8	405211	405333	139	2e-28	no
2 (LanFTc2)	1917	1992	Cc_8	405767	405842	83.4	9e-12	no
2 (LanFTc2)	2290	2398	Cc_8	406207	406315	117	4e-22	no
2 (LanFTc2)	2797	2977	Cc_8	406508	406688	100	6e-17	no
2 (LanFTc2)	3630	3955	Cc_8	407506	407831	281	2e-71	no
2 (LanFTc2)	74552	74641	Cc_8	19653871	19653960	87.2	6e-13	yes
2 (LanFTc2)	74552	74653	Cc_Scaffold000044	310502	310401	110	7e-20	yes
2 (LanFTc2)	74552	74651	Cc_Scaffold000046	1066008	1065909	112	2e-20	yes
2 (LanFTc2)	168180	168367	Cc_Scaffold000054	823350	823537	142	1e-29	no
2 (LanFTc2)	169200	169291	Cc_Scaffold000054	823596	823687	96.8	8e-16	no
2 (LanFTc2)	3663	3901	Cc_Scaffold000115	39891	39653	102	1e-17	no
2 (LanFTc2)	74552	74640	Cc_Scaffold000230	68156	68244	108	3e-19	yes
2 (LanFTc2)	74552	74640	Cc_Scaffold000242	226977	227065	108	3e-19	yes
2 (LanFTc2)	74552	74650	Cc_Scaffold000303	12048	12146	110	7e-20	yes
2 (LanFTc2)	43393	43527	Cc_Scaffold000350	143080	142948	154	4e-33	no
2 (LanFTc2)	74111	74193	Cc_Scaffold052601	39	121	96.8	8e-16	no
2 (LanFTc2)	71837	71895	Cc_Scaffold098535	192	134	91.1	4e-14	no
2 (LanFTc2)	169202	169291	Cc_Scaffold114924	203	114	110	7e-20	no
2 (LanFTc2)	168222	168367	Cc_Scaffold114924	410	265	137	6e-28	no
2 (LanFTc2)	171235	171437	Cc_Scaffold116579	664	866	142	1e-29	no
2 (LanFTc2)	34850	35013	Cc_Scaffold126139	9620	9783	96.8	8e-16	yes
2 (LanFTc2)	44334	44454	Cc_Scaffold126423	2022	2141	114	5e-21	no
2 (LanFTc2)	74552	74640	Cc_Scaffold126529	94703	94791	108	3e-19	yes
2 (LanFTc2)	3630	3901	Cc_Scaffold126966	350726	350997	114	5e-21	no
2 (LanFTc2)	23301	23436	Cc_Scaffold126970	34000	34138	108	3e-19	no
2 (LanFTc2)	122619	122719	Cc_Scaffold127279	6318	6218	96.8	8e-16	no
2 (LanFTc2)	170570	170659	Cc_Scaffold128979	285	196	104	4e-18	no
2 (LanFTc2)	74552	74640	Cc_Scaffold132391	563293	563205	102	1e-17	yes
2 (LanFTc2)	74552	74640	Cc_Scaffold132981	165799	165887	108	3e-19	yes
2 (LanFTc2)	114086	114303	Cc_Scaffold133177	182286	182069	125	2e-24	no
2 (LanFTc2)	2293	2400	Cc_Scaffold133234	90568	90675	98.7	2e-16	no
2 (LanFTc2)	2288	2401	Cc_Scaffold133406	45641	45754	110	7e-20	no
2 (LanFTc2)	2570	2685	Cc_Scaffold133406	45843	45958	85.3	2e-12	no
2 (LanFTc2)	3630	3776	Cc_Scaffold133406	47137	47283	93	1e-14	no
2 (LanFTc2)	26399	26459	Cc_Scaffold133614	133553	133614	81.4	3e-11	yes
2 (LanFTc2)	74552	74652	Cc_Scaffold135743	43205	43305	114	5e-21	yes
2 (LanFTc2)	44333	44441	Cc_Scaffold136031	1070	965	108	3e-19	no
2 (LanFTc2)	170570	170635	Cc_Scaffold136433	14723	14658	81.4	3e-11	no
2 (LanFTc2)	115128	115234	Cc_Scaffold136542	16630	16737	89.1	2e-13	no
2 (LanFTc2)	554	686	Gm_1	282020	282152	112	3e-20	no
2 (LanFTc2)	1053	1175	Gm_1	282302	282424	127	7e-25	no
2 (LanFTc2)	3630	3954	Gm_1	284619	284943	221	3e-53	no
2 (LanFTc2)	8792	8881	Gm_1	289242	289331	87.2	1e-12	no
2 (LanFTc2)	186940	187055	Gm_1	4148708	4148591	81.4	6e-11	yes
2 (LanFTc2)	186940	187055	Gm_1	4153793	4153676	87.2	1e-12	yes
2 (LanFTc2)	186940	187055	Gm_1	14021084	14020966	83.4	1e-11	yes
2 (LanFTc2)	186969	187055	Gm_1	27945009	27945096	85.3	4e-12	yes
2 (LanFTc2)	186940	187055	Gm_1	28693665	28693782	93	2e-14	yes
2 (LanFTc2)	186940	187055	Gm_1	28698759	28698876	81.4	6e-11	yes
2 (LanFTc2)	186940	187055	Gm_1	29234472	29234355	93	2e-14	yes
2 (LanFTc2)	186940	187055	Gm_1	29239529	29239412	81.4	6e-11	yes
2 (LanFTc2)	186940	187055	Gm_1	35611859	35611742	93	2e-14	yes
2 (LanFTc2)	186940	187055	Gm_1	36683807	36683924	93	2e-14	yes
2 (LanFTc2)	186940	187055	Gm_1	43428657	43428774	81.4	6e-11	yes
2 (LanFTc2)	186940	187055	Gm_1	48409335	48409217	83.4	1e-11	yes
2 (LanFTc2)	170571	170659	Gm_1	52600041	52599953	85.3	4e-12	no
2 (LanFTc2)	23301	23437	Gm_1	54809374	54809508	93	2e-14	no
2 (LanFTc2)	186969	187047	Gm_10	7446603	7446682	81.4	6e-11	yes
2 (LanFTc2)	186969	187055	Gm_10	8928976	8929063	85.3	4e-12	yes
2 (LanFTc2)	186940	187055	Gm_10	9591549	9591431	89.1	3e-13	yes
2 (LanFTc2)	186940	187055	Gm_10	11661022	11661139	104	6e-18	yes
2 (LanFTc2)	186969	187055	Gm_10	12212908	12212821	85.3	4e-12	yes
2 (LanFTc2)	186940	187055	Gm_10	26089037	26088920	93	2e-14	yes
2 (LanFTc2)	186940	187055	Gm_10	26094205	26094088	87.2	1e-12	yes
2 (LanFTc2)	186940	187055	Gm_10	28048137	28048019	83.4	1e-11	yes
2 (LanFTc2)	186969	187048	Gm_10	32415375	32415295	83.4	1e-11	yes
2 (LanFTc2)	186940	187055	Gm_10	32434875	32434758	93	2e-14	yes
2 (LanFTc2)	186940	187055	Gm_10	35425010	35425127	93	2e-14	yes
2 (LanFTc2)	43392	43527	Gm_10	45005788	45005921	150	8e-32	no
2 (LanFTc2)	23301	23433	Gm_10	47959059	47959191	89.1	3e-13	no
2 (LanFTc2)	186940	187055	Gm_11	10730614	10730731	81.4	6e-11	yes
2 (LanFTc2)	186969	187055	Gm_11	19352821	19352908	85.3	4e-12	yes
2 (LanFTc2)	186962	187055	Gm_11	26993391	26993485	87.2	1e-12	yes
2 (LanFTc2)	186969	187048	Gm_11	29592827	29592747	83.4	1e-11	yes
2 (LanFTc2)	186940	187043	Gm_11	30106864	30106759	93	2e-14	yes
2 (LanFTc2)	186940	187055	Gm_11	30111917	30111800	93	2e-14	yes
2 (LanFTc2)	186940	187048	Gm_11	31739571	31739460	93	2e-14	yes
2 (LanFTc2)	186940	187048	Gm_11	31744648	31744537	110	1e-19	yes
2 (LanFTc2)	44325	44441	Gm_11	38068452	38068567	129	2e-25	no
2 (LanFTc2)	186940	187043	Gm_12	7258893	7258788	87.2	1e-12	yes
2 (LanFTc2)	34847	34999	Gm_12	11858407	11858255	110	1e-19	yes
2 (LanFTc2)	186940	187055	Gm_12	14788824	14788941	87.2	1e-12	yes
2 (LanFTc2)	186940	187055	Gm_12	15753478	15753595	87.2	1e-12	yes
2 (LanFTc2)	186940	187055	Gm_12	21943249	21943132	87.2	1e-12	yes
2 (LanFTc2)	125922	126084	Gm_12	24981974	24981813	96.8	1e-15	no
2 (LanFTc2)	126193	126313	Gm_12	25039335	25039454	96.8	1e-15	no
2 (LanFTc2)	186940	187055	Gm_12	27998239	27998122	87.2	1e-12	yes
2 (LanFTc2)	186940	187055	Gm_12	28003322	28003205	87.2	1e-12	yes
2 (LanFTc2)	186940	187055	Gm_12	32849259	32849376	104	6e-18	yes
2 (LanFTc2)	186940	187055	Gm_12	33496616	33496499	93	2e-14	yes
2 (LanFTc2)	186940	187046	Gm_13	3797175	3797067	98.7	3e-16	yes
2 (LanFTc2)	34837	35013	Gm_13	4830322	4830146	93	2e-14	yes
2 (LanFTc2)	23301	23437	Gm_13	8030600	8030737	81.4	6e-11	no
2 (LanFTc2)	186940	187043	Gm_13	11915100	11915205	93	2e-14	yes
2 (LanFTc2)	186940	187048	Gm_13	13766880	13766770	96.8	1e-15	yes
2 (LanFTc2)	186940	187055	Gm_13	14480073	14480190	93	2e-14	yes
2 (LanFTc2)	186940	187055	Gm_13	14531294	14531177	87.2	1e-12	yes
2 (LanFTc2)	186940	187055	Gm_13	14534609	14534492	93	2e-14	yes
2 (LanFTc2)	186969	187054	Gm_13	14584875	14584961	94.9	5e-15	yes
2 (LanFTc2)	186940	187055	Gm_13	17570502	17570385	81.4	6e-11	yes
2 (LanFTc2)	2874	2983	Gm_13	44371984	44371875	85.3	4e-12	no
2 (LanFTc2)	3630	3781	Gm_14	11723165	11723014	96.8	1e-15	no
2 (LanFTc2)	186940	187055	Gm_14	12539692	12539575	87.2	1e-12	yes
2 (LanFTc2)	186940	187055	Gm_14	12542951	12542834	93	2e-14	yes
2 (LanFTc2)	3630	3776	Gm_14	20466571	20466425	87.2	1e-12	no
2 (LanFTc2)	34850	35013	Gm_14	28352126	28352289	91.1	7e-14	yes
2 (LanFTc2)	82343	82519	Gm_14	29170391	29170215	127	7e-25	no
2 (LanFTc2)	80739	80939	Gm_14	29171960	29171757	114	8e-21	no
2 (LanFTc2)	186940	187055	Gm_14	40899825	40899942	93	2e-14	yes
2 (LanFTc2)	186940	187055	Gm_14	41105812	41105695	93	2e-14	yes
2 (LanFTc2)	186940	187055	Gm_14	41110921	41110804	81.4	6e-11	yes
2 (LanFTc2)	186940	187055	Gm_14	47559358	47559475	87.2	1e-12	yes
2 (LanFTc2)	23301	23431	Gm_14	49271827	49271956	81.4	6e-11	no
2 (LanFTc2)	2868	2983	Gm_15	71044	71159	85.3	4e-12	no
2 (LanFTc2)	186940	187043	Gm_15	11991673	11991568	93	2e-14	yes
2 (LanFTc2)	186969	187055	Gm_15	15498347	15498260	91.1	7e-14	yes
2 (LanFTc2)	186940	187055	Gm_15	20938308	20938425	81.4	6e-11	yes
2 (LanFTc2)	186940	187048	Gm_15	22140106	22140216	91.1	7e-14	yes
2 (LanFTc2)	23304	23418	Gm_15	22553926	22553812	83.4	1e-11	no
2 (LanFTc2)	186940	187055	Gm_15	37484092	37484209	87.2	1e-12	yes
2 (LanFTc2)	186940	187047	Gm_15	43293007	43293116	89.1	3e-13	yes
2 (LanFTc2)	186940	187055	Gm_15	43297762	43297879	93	2e-14	yes
2 (LanFTc2)	34842	35028	Gm_15	47145565	47145750	108	4e-19	yes
2 (LanFTc2)	171235	171453	Gm_16	4115793	4115575	179	2e-40	no
2 (LanFTc2)	169198	169277	Gm_16	4116531	4116452	102	2e-17	no
2 (LanFTc2)	168179	168367	Gm_16	4116831	4116643	167	5e-37	no
2 (LanFTc2)	186940	187043	Gm_16	7664300	7664195	93	2e-14	yes
2 (LanFTc2)	34911	35010	Gm_16	8375774	8375675	89.1	3e-13	yes
2 (LanFTc2)	186940	187055	Gm_16	10270612	10270495	93	2e-14	yes
2 (LanFTc2)	186940	187055	Gm_16	10275671	10275554	81.4	6e-11	yes
2 (LanFTc2)	186940	187055	Gm_16	11365765	11365648	81.4	6e-11	yes
2 (LanFTc2)	186940	187043	Gm_16	24051024	24050919	81.4	6e-11	yes
2 (LanFTc2)	186940	187055	Gm_16	25482308	25482190	89.1	3e-13	yes
2 (LanFTc2)	186940	187055	Gm_16	29812131	29812014	81.4	6e-11	yes
2 (LanFTc2)	186940	187055	Gm_16	29815214	29815097	81.4	6e-11	yes
2 (LanFTc2)	73158	73289	Gm_16	31503617	31503486	139	2e-28	no
2 (LanFTc2)	186940	187055	Gm_17	22454037	22453920	87.2	1e-12	yes
2 (LanFTc2)	125961	126099	Gm_17	23414009	23414147	89.1	3e-13	no
2 (LanFTc2)	186969	187055	Gm_17	27980198	27980111	85.3	4e-12	yes
2 (LanFTc2)	3630	3776	Gm_17	30986424	30986570	87.2	1e-12	no
2 (LanFTc2)	186940	187055	Gm_17	31127046	31127163	81.4	6e-11	yes
2 (LanFTc2)	186940	187055	Gm_17	32891111	32891229	83.4	1e-11	yes
2 (LanFTc2)	3630	3901	Gm_17	37335631	37335902	91.1	7e-14	no
2 (LanFTc2)	154592	154699	Gm_17	41623912	41624017	94.9	5e-15	no
2 (LanFTc2)	23307	23437	Gm_18	4777513	4777384	81.4	6e-11	no
2 (LanFTc2)	186940	187055	Gm_18	6288471	6288588	93	2e-14	yes
2 (LanFTc2)	186940	187048	Gm_18	6291556	6291666	85.3	4e-12	yes
2 (LanFTc2)	186940	187055	Gm_18	6935709	6935826	87.2	1e-12	yes
2 (LanFTc2)	186940	187043	Gm_18	9686179	9686074	87.2	1e-12	yes
2 (LanFTc2)	186940	187043	Gm_18	9691207	9691102	87.2	1e-12	yes
2 (LanFTc2)	34847	34964	Gm_18	18507917	18507800	100	9e-17	yes
2 (LanFTc2)	186940	187043	Gm_18	18842617	18842512	87.2	1e-12	yes
2 (LanFTc2)	186940	187055	Gm_18	20019291	20019174	81.4	6e-11	yes
2 (LanFTc2)	186940	187055	Gm_18	20331353	20331235	89.1	3e-13	yes
2 (LanFTc2)	186940	187055	Gm_18	34077951	34078068	93	2e-14	yes
2 (LanFTc2)	186940	187055	Gm_18	38180468	38180351	93	2e-14	yes
2 (LanFTc2)	186969	187055	Gm_18	45814594	45814507	85.3	4e-12	yes
2 (LanFTc2)	186940	187044	Gm_18	47838661	47838555	83.4	1e-11	yes
2 (LanFTc2)	186940	187055	Gm_18	48405457	48405574	81.4	6e-11	yes
2 (LanFTc2)	186940	187055	Gm_18	48984246	48984363	98.7	3e-16	yes
2 (LanFTc2)	186969	187055	Gm_18	50555515	50555428	91.1	7e-14	yes
2 (LanFTc2)	186940	187048	Gm_18	51927505	51927615	91.1	7e-14	yes
2 (LanFTc2)	34899	34964	Gm_18	53133166	53133231	81.4	6e-11	yes
2 (LanFTc2)	186940	187043	Gm_18	53239102	53239208	89.1	3e-13	yes
2 (LanFTc2)	186940	187055	Gm_18	53242255	53242373	100	9e-17	yes
2 (LanFTc2)	114086	114303	Gm_18	54963515	54963298	125	3e-24	no
2 (LanFTc2)	186940	187047	Gm_19	3003435	3003326	83.4	1e-11	yes
2 (LanFTc2)	186969	187055	Gm_19	20995397	20995310	91.1	7e-14	yes
2 (LanFTc2)	130774	130937	Gm_19	27262320	27262160	87.2	1e-12	no
2 (LanFTc2)	186940	187055	Gm_19	35518131	35518248	87.2	1e-12	yes
2 (LanFTc2)	168179	168367	Gm_19	35868498	35868686	162	3e-35	no
2 (LanFTc2)	169198	169284	Gm_19	35868807	35868893	104	6e-18	no
2 (LanFTc2)	171235	171453	Gm_19	35870899	35871117	202	2e-47	no
2 (LanFTc2)	186940	187055	Gm_19	38423965	38424082	98.7	3e-16	yes
2 (LanFTc2)	17958	18120	Gm_19	42040981	42040819	129	2e-25	no
2 (LanFTc2)	43442	43538	Gm_2	7043107	7043202	85.3	4e-12	no
2 (LanFTc2)	186940	187048	Gm_2	10181638	10181748	96.8	1e-15	yes
2 (LanFTc2)	186940	187048	Gm_2	10186757	10186867	91.1	7e-14	yes
2 (LanFTc2)	186965	187055	Gm_2	13745014	13744923	81.4	6e-11	yes
2 (LanFTc2)	186969	187055	Gm_2	34286315	34286228	85.3	4e-12	yes
2 (LanFTc2)	186969	187055	Gm_2	35208254	35208167	91.1	7e-14	yes
2 (LanFTc2)	186940	187055	Gm_2	41675879	41675762	81.4	6e-11	yes
2 (LanFTc2)	186940	187048	Gm_20	1093825	1093714	87.2	1e-12	yes
2 (LanFTc2)	186940	187055	Gm_20	11342192	11342075	81.4	6e-11	yes
2 (LanFTc2)	186940	187055	Gm_20	12595915	12595798	81.4	6e-11	yes
2 (LanFTc2)	186940	187055	Gm_20	12701158	12701275	87.2	1e-12	yes
2 (LanFTc2)	186940	187047	Gm_20	15294768	15294659	89.1	3e-13	yes
2 (LanFTc2)	186940	187055	Gm_20	15299868	15299751	81.4	6e-11	yes
2 (LanFTc2)	186940	187047	Gm_20	16827130	16827021	89.1	3e-13	yes
2 (LanFTc2)	186940	187055	Gm_20	16832181	16832064	81.4	6e-11	yes
2 (LanFTc2)	186940	187055	Gm_20	20772139	20772022	93	2e-14	yes
2 (LanFTc2)	186940	187055	Gm_20	29862225	29862342	81.4	6e-11	yes
2 (LanFTc2)	186969	187055	Gm_20	30009731	30009645	93	2e-14	yes
2 (LanFTc2)	120153	120227	Gm_20	31850404	31850478	81.4	6e-11	no
2 (LanFTc2)	186940	187055	Gm_20	32961554	32961671	87.2	1e-12	yes
2 (LanFTc2)	43392	43527	Gm_20	39333203	39333070	144	4e-30	no
2 (LanFTc2)	186962	187055	Gm_20	41276601	41276696	89.1	3e-13	yes
2 (LanFTc2)	186940	187055	Gm_3	4860610	4860727	93	2e-14	yes
2 (LanFTc2)	186969	187055	Gm_3	21512867	21512779	81.4	6e-11	yes
2 (LanFTc2)	186940	187055	Gm_3	21522970	21522852	83.4	1e-11	yes
2 (LanFTc2)	186940	187048	Gm_3	23759868	23759979	87.2	1e-12	yes
2 (LanFTc2)	130842	130937	Gm_3	30771940	30771846	89.1	3e-13	no
2 (LanFTc2)	186940	187055	Gm_3	31675795	31675678	93	2e-14	yes
2 (LanFTc2)	186969	187055	Gm_3	32071672	32071585	85.3	4e-12	yes
2 (LanFTc2)	186940	187043	Gm_3	34739680	34739785	87.2	1e-12	yes
2 (LanFTc2)	23348	23437	Gm_3	38272825	38272914	87.2	1e-12	no
2 (LanFTc2)	17956	18120	Gm_3	39489310	39489146	116	2e-21	no
2 (LanFTc2)	3660	3786	Gm_4	4266138	4266012	83.4	1e-11	no
2 (LanFTc2)	186940	187055	Gm_4	5555986	5555867	91.1	7e-14	yes
2 (LanFTc2)	3630	3928	Gm_4	6381125	6380827	119	1e-22	no
2 (LanFTc2)	2293	2401	Gm_4	6383320	6383212	94.9	5e-15	no
2 (LanFTc2)	186940	187055	Gm_4	12193519	12193402	93	2e-14	yes
2 (LanFTc2)	186940	187055	Gm_4	16712564	16712681	87.2	1e-12	yes
2 (LanFTc2)	186940	187048	Gm_4	16717669	16717779	85.3	4e-12	yes
2 (LanFTc2)	34841	35033	Gm_4	17355629	17355437	112	3e-20	yes
2 (LanFTc2)	186969	187055	Gm_4	20774882	20774969	85.3	4e-12	yes
2 (LanFTc2)	186940	187048	Gm_4	20779904	20780014	85.3	4e-12	yes
2 (LanFTc2)	186940	187055	Gm_4	28046846	28046963	81.4	6e-11	yes
2 (LanFTc2)	186940	187055	Gm_4	31937404	31937287	81.4	6e-11	yes
2 (LanFTc2)	130797	130973	Gm_4	39320262	39320089	96.8	1e-15	no
2 (LanFTc2)	186940	187043	Gm_4	41350520	41350625	81.4	6e-11	yes
2 (LanFTc2)	114996	115123	Gm_4	45227614	45227741	119	1e-22	no
2 (LanFTc2)	186940	187055	Gm_5	4774576	4774459	93	2e-14	yes
2 (LanFTc2)	186940	187048	Gm_5	27121299	27121189	85.3	4e-12	yes
2 (LanFTc2)	34847	35013	Gm_5	30114764	30114930	96.8	1e-15	yes
2 (LanFTc2)	186940	187055	Gm_5	30539018	30539135	81.4	6e-11	yes
2 (LanFTc2)	186965	187055	Gm_5	30793121	30793030	81.4	6e-11	yes
2 (LanFTc2)	44327	44458	Gm_5	34221095	34220965	135	4e-27	yes
2 (LanFTc2)	23301	23457	Gm_5	36721424	36721268	106	2e-18	yes
2 (LanFTc2)	122619	122719	Gm_5	36806266	36806166	96.8	1e-15	yes
2 (LanFTc2)	132840	133125	Gm_5	40183116	40182829	308	3e-79	no
2 (LanFTc2)	131780	132200	Gm_5	40184200	40183790	252	2e-62	no
2 (LanFTc2)	131008	131104	Gm_5	40184857	40184761	83.4	1e-11	no
2 (LanFTc2)	130760	130937	Gm_5	40185118	40184946	144	4e-30	no
2 (LanFTc2)	129975	130191	Gm_5	40186259	40186044	171	4e-38	no
2 (LanFTc2)	128971	129236	Gm_5	40187652	40187389	244	4e-60	no
2 (LanFTc2)	128655	128821	Gm_5	40188360	40188194	148	3e-31	no
2 (LanFTc2)	127723	127999	Gm_5	40189128	40188849	187	8e-43	no
2 (LanFTc2)	126540	126975	Gm_5	40192365	40191931	258	3e-64	no
2 (LanFTc2)	126193	126326	Gm_5	40193311	40193179	110	1e-19	no
2 (LanFTc2)	125961	126099	Gm_5	40193531	40193393	141	6e-29	no
2 (LanFTc2)	125671	125855	Gm_5	40193795	40193611	148	3e-31	no
2 (LanFTc2)	116625	116709	Gm_5	40220430	40220346	106	2e-18	no
2 (LanFTc2)	115952	116273	Gm_5	40221140	40220818	196	1e-45	no
2 (LanFTc2)	115338	115717	Gm_5	40221722	40221350	271	3e-68	no
2 (LanFTc2)	114996	115123	Gm_5	40221973	40221846	137	9e-28	no
2 (LanFTc2)	114541	114881	Gm_5	40222431	40222090	216	2e-51	no
2 (LanFTc2)	114030	114313	Gm_5	40222759	40222477	415	1e-111	no
2 (LanFTc2)	112664	113051	Gm_5	40223227	40222838	467	3e-127	no
2 (LanFTc2)	83788	83925	Gm_5	40229673	40229536	93	2e-14	no
2 (LanFTc2)	82817	83048	Gm_5	40229978	40229748	183	1e-41	no
2 (LanFTc2)	82609	82726	Gm_5	40230352	40230235	152	2e-32	no
2 (LanFTc2)	82315	82531	Gm_5	40230566	40230350	204	5e-48	no
2 (LanFTc2)	80728	80954	Gm_5	40231171	40230942	144	4e-30	no
2 (LanFTc2)	76228	76654	Gm_5	40235520	40235103	442	9e-120	no
2 (LanFTc2)	75007	75700	Gm_5	40236772	40236073	802	0	no
2 (LanFTc2)	74275	74509	Gm_5	40237130	40236896	262	2e-65	no
2 (LanFTc2)	74111	74223	Gm_5	40237270	40237158	119	1e-22	no
2 (LanFTc2)	73763	73930	Gm_5	40237646	40237479	242	1e-59	no
2 (LanFTc2)	73479	73767	Gm_5	40237963	40237675	279	1e-70	no
2 (LanFTc2)	73158	73301	Gm_5	40238174	40238031	173	9e-39	no
2 (LanFTc2)	71743	72183	Gm_5	40239468	40239013	327	5e-85	no
2 (LanFTc2)	71530	71639	Gm_5	40239694	40239585	131	5e-26	no
2 (LanFTc2)	70661	70916	Gm_5	40240638	40240382	150	8e-32	no
2 (LanFTc2)	68987	70136	Gm_5	40242205	40241032	600	3e-167	no
2 (LanFTc2)	33470	33611	Gm_5	40244688	40244547	123	1e-23	no
2 (LanFTc2)	12632	12804	Gm_5	40282565	40282393	200	7e-47	no
2 (LanFTc2)	11867	12053	Gm_5	40282853	40282669	217	5e-52	no
2 (LanFTc2)	10673	10808	Gm_5	40283609	40283474	227	6e-55	no
2 (LanFTc2)	10466	10592	Gm_5	40283801	40283673	146	1e-30	no
2 (LanFTc2)	9742	9844	Gm_5	40284731	40284629	164	7e-36	no
2 (LanFTc2)	8786	8917	Gm_5	40285518	40285387	156	2e-33	no
2 (LanFTc2)	8491	8586	Gm_5	40286308	40286214	141	6e-29	no
2 (LanFTc2)	7862	8111	Gm_5	40287059	40286807	289	2e-73	no
2 (LanFTc2)	7451	7726	Gm_5	40287423	40287154	342	1e-89	no
2 (LanFTc2)	7074	7261	Gm_5	40287722	40287536	231	4e-56	no
2 (LanFTc2)	6191	6369	Gm_5	40288344	40288166	246	9e-61	no
2 (LanFTc2)	5800	6034	Gm_5	40288858	40288616	146	1e-30	no
2 (LanFTc2)	3630	3956	Gm_5	40291251	40290925	387	5e-103	no
2 (LanFTc2)	2566	2990	Gm_5	40292140	40291713	285	3e-72	no
2 (LanFTc2)	2269	2400	Gm_5	40292363	40292232	173	9e-39	no
2 (LanFTc2)	1841	2109	Gm_5	40292854	40292580	254	5e-63	no
2 (LanFTc2)	1053	1305	Gm_5	40293473	40293221	198	3e-46	no
2 (LanFTc2)	555	685	Gm_5	40293699	40293569	125	3e-24	no
2 (LanFTc2)	193	330	Gm_5	40293965	40293828	121	4e-23	no
2 (LanFTc2)	3630	3928	Gm_6	6035752	6035454	154	6e-33	no
2 (LanFTc2)	2288	2401	Gm_6	6037277	6037164	104	6e-18	no
2 (LanFTc2)	186940	187055	Gm_6	19520457	19520340	87.2	1e-12	yes
2 (LanFTc2)	186969	187055	Gm_6	19525061	19524974	85.3	4e-12	yes
2 (LanFTc2)	186940	187043	Gm_6	45869809	45869704	81.4	6e-11	yes
2 (LanFTc2)	23333	23434	Gm_7	7558863	7558963	100	9e-17	no
2 (LanFTc2)	186940	187055	Gm_7	9335473	9335356	81.4	6e-11	yes
2 (LanFTc2)	186940	187047	Gm_7	10484680	10484789	89.1	3e-13	yes
2 (LanFTc2)	186940	187043	Gm_7	14970806	14970911	93	2e-14	yes
2 (LanFTc2)	3630	3955	Gm_7	15393184	15392859	258	3e-64	no
2 (LanFTc2)	2801	2902	Gm_7	15394113	15394012	81.4	6e-11	no
2 (LanFTc2)	2296	2398	Gm_7	15394472	15394370	83.4	1e-11	no
2 (LanFTc2)	1922	1999	Gm_7	15394694	15394617	87.2	1e-12	no
2 (LanFTc2)	1053	1175	Gm_7	15395348	15395226	133	1e-26	no
2 (LanFTc2)	554	686	Gm_7	15395618	15395486	112	3e-20	no
2 (LanFTc2)	186965	187055	Gm_7	16765109	16765018	81.4	6e-11	yes
2 (LanFTc2)	186940	187047	Gm_7	19156078	19156187	89.1	3e-13	yes
2 (LanFTc2)	186940	187055	Gm_7	20311731	20311614	87.2	1e-12	yes
2 (LanFTc2)	186940	187048	Gm_7	20533041	20533152	93	2e-14	yes
2 (LanFTc2)	186969	187055	Gm_7	40277198	40277285	91.1	7e-14	yes
2 (LanFTc2)	190	330	Gm_8	2192501	2192641	133	1e-26	no
2 (LanFTc2)	552	685	Gm_8	2192755	2192888	119	1e-22	no
2 (LanFTc2)	1053	1205	Gm_8	2192984	2193136	173	9e-39	no
2 (LanFTc2)	1841	2109	Gm_8	2193590	2193864	216	2e-51	no
2 (LanFTc2)	2269	2400	Gm_8	2194060	2194191	156	2e-33	no
2 (LanFTc2)	2566	2990	Gm_8	2194283	2194710	306	1e-78	no
2 (LanFTc2)	3630	3956	Gm_8	2195178	2195504	381	3e-101	no
2 (LanFTc2)	5771	6034	Gm_8	2197345	2197612	146	1e-30	no
2 (LanFTc2)	6191	6328	Gm_8	2197889	2198027	206	1e-48	no
2 (LanFTc2)	7074	7261	Gm_8	2198485	2198672	217	5e-52	no
2 (LanFTc2)	7445	7727	Gm_8	2198776	2199052	350	5e-92	no
2 (LanFTc2)	7862	8106	Gm_8	2199147	2199394	314	5e-81	no
2 (LanFTc2)	8491	8590	Gm_8	2199949	2200047	137	9e-28	no
2 (LanFTc2)	8754	8993	Gm_8	2200675	2200915	185	3e-42	no
2 (LanFTc2)	9742	9844	Gm_8	2201574	2201676	152	2e-32	no
2 (LanFTc2)	10494	10603	Gm_8	2202039	2202148	148	3e-31	no
2 (LanFTc2)	10672	10842	Gm_8	2202201	2202372	241	5e-59	no
2 (LanFTc2)	11903	12062	Gm_8	2203010	2203169	227	6e-55	no
2 (LanFTc2)	12628	12804	Gm_8	2203262	2203438	179	2e-40	no
2 (LanFTc2)	33470	33611	Gm_8	2234829	2234970	123	1e-23	no
2 (LanFTc2)	68987	70136	Gm_8	2237256	2238429	671	0	no
2 (LanFTc2)	70661	70915	Gm_8	2238820	2239075	114	8e-21	no
2 (LanFTc2)	71511	71895	Gm_8	2239664	2240053	266	2e-66	no
2 (LanFTc2)	71992	72180	Gm_8	2240155	2240343	179	2e-40	no
2 (LanFTc2)	72242	72354	Gm_8	2240444	2240556	85.3	4e-12	no
2 (LanFTc2)	73158	73305	Gm_8	2240917	2241064	187	8e-43	no
2 (LanFTc2)	73447	73767	Gm_8	2241091	2241412	287	7e-73	no
2 (LanFTc2)	73763	73931	Gm_8	2241441	2241609	244	4e-60	no
2 (LanFTc2)	74111	74223	Gm_8	2241785	2241897	102	2e-17	no
2 (LanFTc2)	74275	74509	Gm_8	2241925	2242159	244	4e-60	no
2 (LanFTc2)	75004	75741	Gm_8	2242273	2243018	788	0	no
2 (LanFTc2)	76195	76668	Gm_8	2243304	2243783	500	4e-137	no
2 (LanFTc2)	79668	79754	Gm_8	2245865	2245951	93	2e-14	no
2 (LanFTc2)	80739	80979	Gm_8	2246767	2247010	154	6e-33	no
2 (LanFTc2)	82343	82531	Gm_8	2247424	2247612	196	1e-45	no
2 (LanFTc2)	82609	82726	Gm_8	2247610	2247727	141	6e-29	no
2 (LanFTc2)	82817	83048	Gm_8	2247966	2248196	171	4e-38	no
2 (LanFTc2)	83789	83886	Gm_8	2248281	2248378	91.1	7e-14	no
2 (LanFTc2)	112559	113051	Gm_8	2253879	2254368	442	9e-120	no
2 (LanFTc2)	113990	114313	Gm_8	2254408	2254730	394	3e-105	no
2 (LanFTc2)	114541	115123	Gm_8	2254776	2255359	316	1e-81	no
2 (LanFTc2)	115336	115713	Gm_8	2255472	2255845	285	3e-72	no
2 (LanFTc2)	115952	116273	Gm_8	2256052	2256378	202	2e-47	no
2 (LanFTc2)	116632	116709	Gm_8	2256771	2256848	98.7	3e-16	no
2 (LanFTc2)	125671	125828	Gm_8	2290240	2290397	125	3e-24	no
2 (LanFTc2)	125955	126099	Gm_8	2290496	2290641	121	4e-23	no
2 (LanFTc2)	126193	126326	Gm_8	2290722	2290854	121	4e-23	no
2 (LanFTc2)	126540	126761	Gm_8	2291431	2291650	169	1e-37	no
2 (LanFTc2)	127725	127999	Gm_8	2293866	2294143	200	7e-47	no
2 (LanFTc2)	128618	128821	Gm_8	2294598	2294800	135	4e-27	no
2 (LanFTc2)	128935	129256	Gm_8	2295301	2295623	254	5e-63	no
2 (LanFTc2)	129975	130192	Gm_8	2296528	2296745	177	6e-40	no
2 (LanFTc2)	130760	130937	Gm_8	2297681	2297860	131	5e-26	no
2 (LanFTc2)	131793	132200	Gm_8	2298833	2299233	189	2e-43	no
2 (LanFTc2)	132840	133125	Gm_8	2299879	2300164	365	1e-96	no
2 (LanFTc2)	122619	122719	Gm_8	10888764	10888664	96.8	1e-15	yes
2 (LanFTc2)	186969	187055	Gm_8	28991081	28990994	85.3	4e-12	yes
2 (LanFTc2)	186969	187055	Gm_8	28995618	28995531	85.3	4e-12	yes
2 (LanFTc2)	186971	187055	Gm_8	30108237	30108152	87.2	1e-12	yes
2 (LanFTc2)	186940	187048	Gm_8	35755034	35755144	85.3	4e-12	yes
2 (LanFTc2)	186940	187043	Gm_8	35760178	35760283	81.4	6e-11	yes
2 (LanFTc2)	186940	187043	Gm_8	39105085	39105190	81.4	6e-11	yes
2 (LanFTc2)	186940	187043	Gm_8	39110067	39110172	81.4	6e-11	yes
2 (LanFTc2)	186940	187043	Gm_8	39196114	39196219	81.4	6e-11	yes
2 (LanFTc2)	186940	187043	Gm_8	42596333	42596438	81.4	6e-11	yes
2 (LanFTc2)	186940	187055	Gm_8	42601388	42601505	87.2	1e-12	yes
2 (LanFTc2)	186940	187055	Gm_9	17878178	17878061	87.2	1e-12	yes
2 (LanFTc2)	186940	187043	Gm_9	19442894	19442999	87.2	1e-12	yes
2 (LanFTc2)	186969	187042	Gm_9	19585186	19585260	83.4	1e-11	yes
2 (LanFTc2)	186962	187043	Gm_9	30434909	30434991	81.4	6e-11	yes
2 (LanFTc2)	186940	187055	Gm_9	30439933	30440050	81.4	6e-11	yes
2 (LanFTc2)	186940	187055	Gm_9	35766260	35766143	87.2	1e-12	yes
2 (LanFTc2)	23329	23434	Gm_9	43703396	43703497	85.3	4e-12	no
2 (LanFTc2)	77831	77916	Gm_9	44371592	44371678	89.1	3e-13	no
2 (LanFTc2)	114086	114303	Gm_9	45519733	45519950	137	9e-28	no
2 (LanFTc2)	130842	130937	Gm_scaffold_128	16652	16558	83.4	1e-11	no
2 (LanFTc2)	186969	187042	Gm_scaffold_1310	3381	3455	83.4	1e-11	yes
2 (LanFTc2)	186940	187055	Gm_scaffold_1476	767	650	81.4	6e-11	yes
2 (LanFTc2)	186940	187055	Gm_scaffold_1476	3955	3838	87.2	1e-12	yes
2 (LanFTc2)	25573	25643	Gm_scaffold_1961	3387	3456	93	2e-14	no
2 (LanFTc2)	186940	187055	Gm_scaffold_265	4411	4293	83.4	1e-11	yes
2 (LanFTc2)	186969	187055	Gm_scaffold_97	24154	24067	96.8	1e-15	yes
2 (LanFTc2)	3663	3901	Lj_1	23740510	23740272	96.8	4e-16	no
2 (LanFTc2)	2288	2401	Lj_1	26301863	26301976	127	2e-25	no
2 (LanFTc2)	2570	2708	Lj_1	26302038	26302176	94.9	2e-15	no
2 (LanFTc2)	114086	114303	Lj_1	31568156	31567939	171	1e-38	no
2 (LanFTc2)	119767	119820	Lj_1	51382449	51382396	87.2	3e-13	no
2 (LanFTc2)	119767	119820	Lj_1	51412415	51412362	87.2	3e-13	no
2 (LanFTc2)	119747	119819	Lj_1	53782919	53782846	87.2	3e-13	no
2 (LanFTc2)	17956	18120	Lj_1	56250716	56250883	112	1e-20	no
2 (LanFTc2)	119749	119819	Lj_1	56662150	56662079	83.4	5e-12	no
2 (LanFTc2)	3630	3975	Lj_2	14228898	14228550	310	2e-80	no
2 (LanFTc2)	2569	3001	Lj_2	14229993	14229558	214	2e-51	no
2 (LanFTc2)	2292	2400	Lj_2	14230248	14230140	146	4e-31	no
2 (LanFTc2)	1055	1187	Lj_2	14231996	14231864	100	3e-17	no
2 (LanFTc2)	119768	119822	Lj_2	18682250	18682196	83.4	5e-12	no
2 (LanFTc2)	119747	119819	Lj_2	19998832	19998759	87.2	3e-13	no
2 (LanFTc2)	119747	119819	Lj_2	20005875	20005802	87.2	3e-13	no
2 (LanFTc2)	30345	30478	Lj_2	21563655	21563788	85.3	1e-12	yes
2 (LanFTc2)	119748	119820	Lj_3	34050443	34050516	81.4	2e-11	no
2 (LanFTc2)	119749	119820	Lj_3	35525375	35525303	79.5	7e-11	no
2 (LanFTc2)	119747	119819	Lj_4	3034244	3034171	87.2	3e-13	yes
2 (LanFTc2)	170570	170659	Lj_4	21653071	21652982	116	7e-22	yes
2 (LanFTc2)	190	322	Lj_4	40662066	40662198	158	1e-34	no
2 (LanFTc2)	533	686	Lj_4	40662306	40662459	158	1e-34	no
2 (LanFTc2)	1054	1193	Lj_4	40662919	40663058	148	1e-31	no
2 (LanFTc2)	1841	2160	Lj_4	40663766	40664088	260	3e-65	no
2 (LanFTc2)	2283	2400	Lj_4	40664331	40664448	164	2e-36	no
2 (LanFTc2)	2570	2750	Lj_4	40664769	40664949	158	1e-34	no
2 (LanFTc2)	2801	3002	Lj_4	40665018	40665219	181	1e-41	no
2 (LanFTc2)	3630	3950	Lj_4	40666080	40666400	358	8e-95	no
2 (LanFTc2)	5808	6034	Lj_4	40668343	40668562	121	1e-23	no
2 (LanFTc2)	6160	6360	Lj_4	40668836	40669036	237	2e-58	no
2 (LanFTc2)	7102	7256	Lj_4	40669598	40669751	208	1e-49	no
2 (LanFTc2)	7474	7726	Lj_4	40669886	40670132	292	4e-75	no
2 (LanFTc2)	7860	8105	Lj_4	40670124	40670372	310	2e-80	no
2 (LanFTc2)	8486	8590	Lj_4	40670974	40671077	117	2e-22	no
2 (LanFTc2)	8754	8904	Lj_4	40671462	40671612	158	1e-34	no
2 (LanFTc2)	9742	9879	Lj_4	40672095	40672232	144	1e-30	no
2 (LanFTc2)	10490	10842	Lj_4	40672681	40673021	258	1e-64	no
2 (LanFTc2)	11903	12058	Lj_4	40673684	40673839	225	7e-55	no
2 (LanFTc2)	12634	12804	Lj_4	40673950	40674120	167	2e-37	no
2 (LanFTc2)	31805	31867	Lj_4	40687535	40687597	81.4	2e-11	no
2 (LanFTc2)	33469	33611	Lj_4	40689117	40689259	131	2e-26	no
2 (LanFTc2)	69236	70156	Lj_4	40693019	40693919	502	3e-138	no
2 (LanFTc2)	71522	71633	Lj_4	40694211	40694322	129	6e-26	no
2 (LanFTc2)	71693	71897	Lj_4	40694394	40694593	202	6e-48	no
2 (LanFTc2)	72026	72186	Lj_4	40694680	40694840	131	2e-26	no
2 (LanFTc2)	73163	73312	Lj_4	40695634	40695783	139	8e-29	no
2 (LanFTc2)	73448	73767	Lj_4	40695901	40696220	333	3e-87	no
2 (LanFTc2)	73763	73981	Lj_4	40696255	40696473	277	2e-70	no
2 (LanFTc2)	74028	74509	Lj_4	40696545	40697023	444	7e-121	no
2 (LanFTc2)	75048	75700	Lj_4	40697208	40697859	771	0	no
2 (LanFTc2)	76201	76654	Lj_4	40698249	40698703	427	1e-115	no
2 (LanFTc2)	82306	82746	Lj_4	40705167	40705612	244	1e-60	no
2 (LanFTc2)	82815	83048	Lj_4	40705971	40706203	210	3e-50	no
2 (LanFTc2)	112665	113043	Lj_4	40711213	40711587	450	1e-122	no
2 (LanFTc2)	114056	114346	Lj_4	40711691	40711981	398	6e-107	no
2 (LanFTc2)	114443	114882	Lj_4	40712033	40712471	223	3e-54	no
2 (LanFTc2)	115036	115123	Lj_4	40712622	40712709	141	2e-29	no
2 (LanFTc2)	115338	115431	Lj_4	40712827	40712920	123	3e-24	no
2 (LanFTc2)	115504	115652	Lj_4	40712975	40713123	194	1e-45	no
2 (LanFTc2)	115977	116265	Lj_4	40713604	40713890	208	1e-49	no
2 (LanFTc2)	125692	126169	Lj_4	40747064	40747528	200	2e-47	no
2 (LanFTc2)	126194	126318	Lj_4	40747598	40747721	87.2	3e-13	no
2 (LanFTc2)	126379	126700	Lj_4	40748370	40748690	191	2e-44	no
2 (LanFTc2)	127865	128048	Lj_4	40749833	40750012	135	1e-27	no
2 (LanFTc2)	128597	128770	Lj_4	40750117	40750290	162	9e-36	no
2 (LanFTc2)	129098	129215	Lj_4	40751034	40751151	158	1e-34	no
2 (LanFTc2)	129984	130189	Lj_4	40752151	40752356	200	2e-47	no
2 (LanFTc2)	130760	130937	Lj_4	40752763	40752942	141	2e-29	no
2 (LanFTc2)	131779	132154	Lj_4	40753606	40753961	177	2e-40	no
2 (LanFTc2)	132816	133132	Lj_4	40755127	40755439	329	4e-86	no
2 (LanFTc2)	3630	3918	Lj_5	4876615	4876327	94.9	2e-15	no
2 (LanFTc2)	119747	119819	Lj_5	16883892	16883819	87.2	3e-13	no
2 (LanFTc2)	170570	170631	Lj_5	18400378	18400317	79.5	7e-11	no
2 (LanFTc2)	119768	119822	Lj_6	716128	716182	89.1	8e-14	no
2 (LanFTc2)	44324	44441	Lj_6	3156659	3156775	119	5e-23	no
2 (LanFTc2)	119749	119819	Lj_6	9082746	9082817	83.4	5e-12	no
2 (LanFTc2)	119747	119819	Lj_6	14249486	14249559	87.2	3e-13	no
2 (LanFTc2)	2291	2401	Mt_1	1272636	1272746	133	6e-27	no
2 (LanFTc2)	3630	3926	Mt_1	1274148	1274445	131	2e-26	no
2 (LanFTc2)	186945	187018	Mt_1	3094110	3094185	81.4	2e-11	yes
2 (LanFTc2)	35204	35292	Mt_1	3577080	3576992	79.5	9e-11	yes
2 (LanFTc2)	34850	35014	Mt_1	3577802	3577637	79.5	9e-11	yes
2 (LanFTc2)	34834	35028	Mt_1	5204462	5204656	127	3e-25	yes
2 (LanFTc2)	35204	35352	Mt_1	5205107	5205255	91.1	3e-14	yes
2 (LanFTc2)	34837	34948	Mt_1	6413383	6413272	83.4	6e-12	yes
2 (LanFTc2)	34850	35014	Mt_1	7596524	7596360	98.7	1e-16	yes
2 (LanFTc2)	34840	35021	Mt_1	7702976	7702795	114	3e-21	yes
2 (LanFTc2)	35204	35295	Mt_1	7955791	7955700	85.3	2e-12	yes
2 (LanFTc2)	34841	35028	Mt_1	7956464	7956277	96.8	6e-16	yes
2 (LanFTc2)	34841	35003	Mt_1	7996111	7995949	112	1e-20	yes
2 (LanFTc2)	34840	34950	Mt_1	12224574	12224684	116	9e-22	yes
2 (LanFTc2)	34840	35021	Mt_1	13645179	13645360	85.3	2e-12	yes
2 (LanFTc2)	34836	35014	Mt_1	14102008	14101829	112	1e-20	yes
2 (LanFTc2)	34841	34959	Mt_1	14578585	14578703	96.8	6e-16	yes
2 (LanFTc2)	34841	34951	Mt_1	15014455	15014345	98.7	1e-16	yes
2 (LanFTc2)	34840	34964	Mt_1	15257170	15257294	96.8	6e-16	yes
2 (LanFTc2)	35204	35295	Mt_1	15257844	15257935	91.1	3e-14	yes
2 (LanFTc2)	34840	35016	Mt_1	15306634	15306458	150	3e-32	yes
2 (LanFTc2)	34908	35014	Mt_1	15663022	15662916	85.3	2e-12	yes
2 (LanFTc2)	34876	35010	Mt_1	19508633	19508499	87.2	4e-13	yes
2 (LanFTc2)	34841	35021	Mt_1	21680656	21680836	123	4e-24	yes
2 (LanFTc2)	34849	35025	Mt_1	23915605	23915781	121	2e-23	yes
2 (LanFTc2)	34841	35014	Mt_1	23916950	23916777	98.7	1e-16	yes
2 (LanFTc2)	186956	187043	Mt_1	24159886	24159798	81.4	2e-11	yes
2 (LanFTc2)	34840	35021	Mt_1	24469816	24469997	142	7e-30	yes
2 (LanFTc2)	35204	35294	Mt_1	24575442	24575352	106	7e-19	yes
2 (LanFTc2)	34841	35001	Mt_1	24576049	24575889	108	2e-19	yes
2 (LanFTc2)	34841	34951	Mt_1	25124885	25124995	110	5e-20	yes
2 (LanFTc2)	34841	34970	Mt_1	27076515	27076644	83.4	6e-12	yes
2 (LanFTc2)	186967	187048	Mt_1	27761915	27761833	87.2	4e-13	yes
2 (LanFTc2)	34841	35028	Mt_1	28006490	28006303	154	2e-33	yes
2 (LanFTc2)	34838	35028	Mt_1	29677516	29677706	137	4e-28	yes
2 (LanFTc2)	35206	35347	Mt_1	29678104	29678244	79.5	9e-11	yes
2 (LanFTc2)	34850	35033	Mt_1	31816699	31816516	106	7e-19	yes
2 (LanFTc2)	34838	35025	Mt_1	31869737	31869550	131	2e-26	yes
2 (LanFTc2)	35204	35294	Mt_1	32179475	32179385	94.9	2e-15	yes
2 (LanFTc2)	34841	35014	Mt_1	32179998	32179825	133	6e-27	yes
2 (LanFTc2)	186947	187042	Mt_1	33301277	33301180	83.4	6e-12	yes
2 (LanFTc2)	186960	187048	Mt_1	33381004	33380915	94.9	2e-15	yes
2 (LanFTc2)	34839	35014	Mt_1	35810860	35810685	125	1e-24	yes
2 (LanFTc2)	34839	35025	Mt_1	36119213	36119028	91.1	3e-14	yes
2 (LanFTc2)	35204	35295	Mt_1	36418662	36418571	114	3e-21	yes
2 (LanFTc2)	34841	35014	Mt_1	36419241	36419068	133	6e-27	yes
2 (LanFTc2)	186956	187048	Mt_1	36724716	36724809	79.5	9e-11	yes
2 (LanFTc2)	34841	35014	Mt_1	37441186	37441359	116	9e-22	yes
2 (LanFTc2)	35204	35295	Mt_1	37441811	37441902	102	1e-17	yes
2 (LanFTc2)	34841	35013	Mt_1	38061178	38061350	108	2e-19	yes
2 (LanFTc2)	34839	35033	Mt_1	39802765	39802959	116	9e-22	yes
2 (LanFTc2)	34847	35028	Mt_1	40159636	40159817	108	2e-19	yes
2 (LanFTc2)	34839	35014	Mt_1	42916112	42916287	114	3e-21	yes
2 (LanFTc2)	34841	35010	Mt_1	43087466	43087635	85.3	2e-12	yes
2 (LanFTc2)	43441	43525	Mt_1	44559083	44559166	108	2e-19	no
2 (LanFTc2)	34837	34964	Mt_1	44596661	44596534	114	3e-21	yes
2 (LanFTc2)	34839	35021	Mt_1	45581006	45581188	121	2e-23	yes
2 (LanFTc2)	35205	35295	Mt_1	45582098	45582188	94.9	2e-15	yes
2 (LanFTc2)	34850	35011	Mt_1	45653441	45653601	89.1	1e-13	yes
2 (LanFTc2)	35211	35295	Mt_1	45654372	45654456	83.4	6e-12	yes
2 (LanFTc2)	34841	35014	Mt_1	46264944	46265117	110	5e-20	yes
2 (LanFTc2)	186945	187042	Mt_1	47451324	47451225	98.7	1e-16	yes
2 (LanFTc2)	34839	35021	Mt_1	47602860	47603042	139	1e-28	yes
2 (LanFTc2)	34841	35025	Mt_1	47983395	47983211	108	2e-19	yes
2 (LanFTc2)	34841	35033	Mt_1	50447481	50447289	117	2e-22	yes
2 (LanFTc2)	34911	35028	Mt_2	1094527	1094410	100	4e-17	yes
2 (LanFTc2)	186945	187042	Mt_2	1935092	1934993	87.2	4e-13	yes
2 (LanFTc2)	34897	35010	Mt_2	2647030	2647143	93	8e-15	yes
2 (LanFTc2)	34841	35016	Mt_2	3409188	3409363	148	1e-31	yes
2 (LanFTc2)	35203	35295	Mt_2	3409846	3409938	87.2	4e-13	yes
2 (LanFTc2)	186945	187042	Mt_2	9180823	9180724	81.4	2e-11	yes
2 (LanFTc2)	186945	187042	Mt_2	9189902	9189803	87.2	4e-13	yes
2 (LanFTc2)	34837	35025	Mt_2	9963903	9963715	104	3e-18	yes
2 (LanFTc2)	186945	187042	Mt_2	10160823	10160724	81.4	2e-11	yes
2 (LanFTc2)	34851	35015	Mt_2	10412570	10412406	87.2	4e-13	yes
2 (LanFTc2)	34908	35033	Mt_2	11007039	11007164	93	8e-15	yes
2 (LanFTc2)	34841	35014	Mt_2	11028048	11027875	98.7	1e-16	yes
2 (LanFTc2)	35201	35307	Mt_2	12139511	12139405	114	3e-21	yes
2 (LanFTc2)	186956	187043	Mt_2	14104598	14104686	87.2	4e-13	yes
2 (LanFTc2)	34851	34970	Mt_2	17616397	17616278	81.4	2e-11	yes
2 (LanFTc2)	186945	187042	Mt_2	19892565	19892466	87.2	4e-13	yes
2 (LanFTc2)	34835	34951	Mt_2	20203708	20203824	93	8e-15	yes
2 (LanFTc2)	35204	35295	Mt_2	20986206	20986115	96.8	6e-16	yes
2 (LanFTc2)	34850	35016	Mt_2	24844675	24844841	119	6e-23	yes
2 (LanFTc2)	34848	35021	Mt_2	26436486	26436314	112	1e-20	yes
2 (LanFTc2)	35204	35292	Mt_2	27633284	27633196	79.5	9e-11	yes
2 (LanFTc2)	34841	35024	Mt_2	27634811	27634628	129	8e-26	yes
2 (LanFTc2)	33475	33681	Mt_2	28185434	28185643	117	2e-22	no
2 (LanFTc2)	186945	187042	Mt_2	30650925	30651024	81.4	2e-11	yes
2 (LanFTc2)	186946	187042	Mt_2	30658260	30658358	79.5	9e-11	yes
2 (LanFTc2)	34842	35008	Mt_2	30713295	30713129	102	1e-17	yes
2 (LanFTc2)	34841	34962	Mt_2	33163980	33164101	79.5	9e-11	yes
2 (LanFTc2)	34841	35021	Mt_2	33831635	33831455	129	8e-26	yes
2 (LanFTc2)	34853	35014	Mt_2	34064833	34064672	98.7	1e-16	yes
2 (LanFTc2)	34841	35012	Mt_2	34116173	34116344	100	4e-17	yes
2 (LanFTc2)	35204	35295	Mt_2	36538219	36538128	96.8	6e-16	yes
2 (LanFTc2)	34841	35014	Mt_2	36538796	36538623	121	2e-23	yes
2 (LanFTc2)	34841	35013	Mt_2	40459061	40458889	119	6e-23	yes
2 (LanFTc2)	35210	35294	Mt_2	40675301	40675217	83.4	6e-12	yes
2 (LanFTc2)	34844	35021	Mt_2	41332368	41332191	106	7e-19	yes
2 (LanFTc2)	35204	35307	Mt_2	41958689	41958586	102	1e-17	yes
2 (LanFTc2)	34841	35021	Mt_2	41959283	41959103	100	4e-17	yes
2 (LanFTc2)	34840	35014	Mt_2	44740482	44740655	108	2e-19	yes
2 (LanFTc2)	186956	187046	Mt_2	44957524	44957433	81.4	2e-11	yes
2 (LanFTc2)	34841	34951	Mt_2	45383138	45383248	87.2	4e-13	yes
2 (LanFTc2)	34844	35001	Mt_3	1674766	1674609	91.1	3e-14	yes
2 (LanFTc2)	186945	187018	Mt_3	3033638	3033713	81.4	2e-11	yes
2 (LanFTc2)	186945	187042	Mt_3	3672580	3672679	87.2	4e-13	yes
2 (LanFTc2)	186945	187042	Mt_3	3692612	3692711	87.2	4e-13	yes
2 (LanFTc2)	34840	35010	Mt_3	5418819	5418649	87.2	4e-13	yes
2 (LanFTc2)	186945	187042	Mt_3	7571317	7571218	87.2	4e-13	yes
2 (LanFTc2)	35204	35295	Mt_3	7834201	7834108	91.1	3e-14	yes
2 (LanFTc2)	186945	187042	Mt_3	8069674	8069772	89.1	1e-13	yes
2 (LanFTc2)	186945	187042	Mt_3	8883164	8883263	87.2	4e-13	yes
2 (LanFTc2)	34838	35025	Mt_3	9505118	9505305	148	1e-31	yes
2 (LanFTc2)	35204	35295	Mt_3	12710202	12710111	85.3	2e-12	yes
2 (LanFTc2)	34841	35028	Mt_3	12710842	12710655	166	8e-37	yes
2 (LanFTc2)	34876	35033	Mt_3	15822384	15822541	85.3	2e-12	yes
2 (LanFTc2)	34839	35013	Mt_3	19560772	19560946	89.1	1e-13	yes
2 (LanFTc2)	35225	35295	Mt_3	20407769	20407839	85.3	2e-12	yes
2 (LanFTc2)	33477	33605	Mt_3	21833360	21833232	104	3e-18	no
2 (LanFTc2)	34843	35014	Mt_3	23206310	23206480	91.1	3e-14	yes
2 (LanFTc2)	186945	187042	Mt_3	23666222	23666123	81.4	2e-11	yes
2 (LanFTc2)	186945	187042	Mt_3	24038470	24038371	81.4	2e-11	yes
2 (LanFTc2)	33475	33604	Mt_3	24708903	24708774	83.4	6e-12	no
2 (LanFTc2)	33475	33604	Mt_3	24746221	24746092	112	1e-20	no
2 (LanFTc2)	35204	35295	Mt_3	25253016	25252925	91.1	3e-14	yes
2 (LanFTc2)	34840	35025	Mt_3	25253843	25253658	98.7	1e-16	yes
2 (LanFTc2)	34842	35028	Mt_3	26049541	26049727	129	8e-26	yes
2 (LanFTc2)	34850	35028	Mt_3	26136464	26136286	96.8	6e-16	yes
2 (LanFTc2)	34846	35025	Mt_3	28242718	28242539	127	3e-25	yes
2 (LanFTc2)	34844	35014	Mt_3	28687209	28687039	81.4	2e-11	yes
2 (LanFTc2)	34841	35028	Mt_3	30662131	30662318	148	1e-31	yes
2 (LanFTc2)	35204	35295	Mt_3	30662761	30662852	79.5	9e-11	yes
2 (LanFTc2)	35206	35295	Mt_3	30740872	30740783	87.2	4e-13	yes
2 (LanFTc2)	35204	35295	Mt_3	32688701	32688610	102	1e-17	yes
2 (LanFTc2)	34841	35014	Mt_3	32689309	32689136	121	2e-23	yes
2 (LanFTc2)	34840	35014	Mt_3	33438730	33438904	94.9	2e-15	yes
2 (LanFTc2)	35204	35295	Mt_3	33896058	33895967	85.3	2e-12	yes
2 (LanFTc2)	44330	44433	Mt_3	38122222	38122324	104	3e-18	no
2 (LanFTc2)	44331	44457	Mt_3	38135906	38136031	119	6e-23	no
2 (LanFTc2)	34841	35014	Mt_3	39135494	39135321	104	3e-18	yes
2 (LanFTc2)	34838	35014	Mt_3	39469528	39469704	121	2e-23	yes
2 (LanFTc2)	35204	35295	Mt_3	39471077	39471168	96.8	6e-16	yes
2 (LanFTc2)	186945	187042	Mt_3	39775827	39775728	81.4	2e-11	yes
2 (LanFTc2)	34841	35021	Mt_3	39942800	39942980	112	1e-20	yes
2 (LanFTc2)	35176	35295	Mt_3	39943702	39943821	98.7	1e-16	yes
2 (LanFTc2)	34841	35028	Mt_3	40943701	40943514	119	6e-23	yes
2 (LanFTc2)	34844	35014	Mt_3	41610024	41609855	117	2e-22	yes
2 (LanFTc2)	34838	35021	Mt_3	44574669	44574486	89.1	1e-13	yes
2 (LanFTc2)	35204	35291	Mt_3	46294235	46294322	94.9	2e-15	yes
2 (LanFTc2)	3630	3915	Mt_3	48235728	48235443	112	1e-20	no
2 (LanFTc2)	186956	187043	Mt_3	48432416	48432504	87.2	4e-13	yes
2 (LanFTc2)	3630	3895	Mt_3	50439358	50439093	91.1	3e-14	no
2 (LanFTc2)	2570	2737	Mt_3	50440738	50440571	93	8e-15	no
2 (LanFTc2)	2288	2401	Mt_3	50441014	50440901	104	3e-18	no
2 (LanFTc2)	34897	35025	Mt_3	50965488	50965359	91.1	3e-14	yes
2 (LanFTc2)	34897	35025	Mt_3	51068623	51068494	91.1	3e-14	yes
2 (LanFTc2)	34841	34963	Mt_3	52199569	52199447	87.2	4e-13	yes
2 (LanFTc2)	34847	35016	Mt_3	52934946	52934777	137	4e-28	yes
2 (LanFTc2)	34841	35014	Mt_3	54393443	54393616	116	9e-22	yes
2 (LanFTc2)	34909	35028	Mt_3	54432259	54432378	87.2	4e-13	yes
2 (LanFTc2)	34841	35025	Mt_4	80637	80453	131	2e-26	yes
2 (LanFTc2)	34841	35011	Mt_4	1803633	1803468	83.4	6e-12	yes
2 (LanFTc2)	34840	34950	Mt_4	4274555	4274665	87.2	4e-13	yes
2 (LanFTc2)	35205	35295	Mt_4	4275541	4275631	83.4	6e-12	yes
2 (LanFTc2)	186945	187042	Mt_4	5271518	5271419	87.2	4e-13	yes
2 (LanFTc2)	34907	34959	Mt_4	6866169	6866221	79.5	9e-11	yes
2 (LanFTc2)	34840	35028	Mt_4	9222131	9222317	100	4e-17	yes
2 (LanFTc2)	35204	35295	Mt_4	9469569	9469478	102	1e-17	yes
2 (LanFTc2)	34841	35014	Mt_4	9469917	9469744	104	3e-18	yes
2 (LanFTc2)	34841	35016	Mt_4	11055226	11055401	148	1e-31	yes
2 (LanFTc2)	34839	35031	Mt_4	12673026	12673218	164	3e-36	yes
2 (LanFTc2)	34841	35006	Mt_4	12789552	12789717	112	1e-20	yes
2 (LanFTc2)	34841	34970	Mt_4	13455841	13455712	106	7e-19	yes
2 (LanFTc2)	186945	187042	Mt_4	13522091	13521992	87.2	4e-13	yes
2 (LanFTc2)	35204	35295	Mt_4	16743117	16743208	85.3	2e-12	yes
2 (LanFTc2)	34842	35010	Mt_4	19455159	19455327	83.4	6e-12	yes
2 (LanFTc2)	35204	35295	Mt_4	19850274	19850183	96.8	6e-16	yes
2 (LanFTc2)	34841	35021	Mt_4	19853118	19852938	117	2e-22	yes
2 (LanFTc2)	186956	187042	Mt_4	20513114	20513201	79.5	9e-11	yes
2 (LanFTc2)	35204	35295	Mt_4	21436449	21436358	85.3	2e-12	yes
2 (LanFTc2)	34841	35021	Mt_4	21441721	21441541	135	1e-27	yes
2 (LanFTc2)	34841	35025	Mt_4	22184643	22184459	114	3e-21	yes
2 (LanFTc2)	34841	35013	Mt_4	22721467	22721296	104	3e-18	yes
2 (LanFTc2)	34841	35033	Mt_4	24007903	24008095	100	4e-17	yes
2 (LanFTc2)	35204	35294	Mt_4	24009428	24009518	83.4	6e-12	yes
2 (LanFTc2)	34909	35020	Mt_4	25134646	25134535	83.4	6e-12	yes
2 (LanFTc2)	34841	35025	Mt_4	26633076	26632892	125	1e-24	yes
2 (LanFTc2)	34850	35033	Mt_4	27891517	27891335	108	2e-19	yes
2 (LanFTc2)	35204	35292	Mt_4	28266742	28266830	85.3	2e-12	yes
2 (LanFTc2)	186945	187042	Mt_4	31269030	31269129	87.2	4e-13	yes
2 (LanFTc2)	186945	187042	Mt_4	31273517	31273616	87.2	4e-13	yes
2 (LanFTc2)	34842	34999	Mt_4	34718278	34718121	85.3	2e-12	yes
2 (LanFTc2)	34837	35010	Mt_4	36156290	36156463	104	3e-18	yes
2 (LanFTc2)	34841	35014	Mt_4	36543921	36543748	98.7	1e-16	yes
2 (LanFTc2)	34840	34945	Mt_4	38791832	38791728	79.5	9e-11	yes
2 (LanFTc2)	34847	35028	Mt_4	40797964	40797783	114	3e-21	yes
2 (LanFTc2)	35204	35295	Mt_4	44377747	44377656	85.3	2e-12	yes
2 (LanFTc2)	34908	35028	Mt_4	44378323	44378203	89.1	1e-13	yes
2 (LanFTc2)	34854	35014	Mt_4	44791256	44791416	102	1e-17	yes
2 (LanFTc2)	60764	60810	Mt_4	45241519	45241473	79.5	9e-11	no
2 (LanFTc2)	34840	35021	Mt_4	45674976	45674795	119	6e-23	yes
2 (LanFTc2)	34841	35028	Mt_4	46944544	46944731	148	1e-31	yes
2 (LanFTc2)	35204	35299	Mt_4	46945173	46945268	81.4	2e-11	yes
2 (LanFTc2)	34838	35013	Mt_4	48151123	48151298	108	2e-19	yes
2 (LanFTc2)	34841	35033	Mt_4	48802475	48802668	110	5e-20	yes
2 (LanFTc2)	35204	35294	Mt_4	48977146	48977056	94.9	2e-15	yes
2 (LanFTc2)	34841	35021	Mt_4	48977716	48977536	129	8e-26	yes
2 (LanFTc2)	34841	35033	Mt_4	49405635	49405827	112	1e-20	yes
2 (LanFTc2)	35204	35295	Mt_4	49820520	49820429	108	2e-19	yes
2 (LanFTc2)	34908	35021	Mt_4	49821055	49820942	93	8e-15	yes
2 (LanFTc2)	34911	35033	Mt_4	50137463	50137341	81.4	2e-11	yes
2 (LanFTc2)	34837	35014	Mt_4	50146914	50147091	94.9	2e-15	yes
2 (LanFTc2)	35204	35295	Mt_4	50605597	50605506	96.8	6e-16	yes
2 (LanFTc2)	34840	35021	Mt_4	50606149	50605968	125	1e-24	yes
2 (LanFTc2)	34838	34963	Mt_4	51407946	51408071	87.2	4e-13	yes
2 (LanFTc2)	35210	35295	Mt_4	51409118	51409203	91.1	3e-14	yes
2 (LanFTc2)	34847	35033	Mt_4	51995212	51995026	123	4e-24	yes
2 (LanFTc2)	34841	35010	Mt_4	52706357	52706188	96.8	6e-16	yes
2 (LanFTc2)	34850	34964	Mt_4	52733710	52733823	79.5	9e-11	yes
2 (LanFTc2)	34841	35021	Mt_4	52813741	52813561	112	1e-20	yes
2 (LanFTc2)	35201	35299	Mt_4	53369207	53369109	110	5e-20	yes
2 (LanFTc2)	34936	35021	Mt_4	53369733	53369648	79.5	9e-11	yes
2 (LanFTc2)	34841	35021	Mt_4	53370012	53369832	135	1e-27	yes
2 (LanFTc2)	34841	35033	Mt_4	55891985	55892177	83.4	6e-12	yes
2 (LanFTc2)	34882	35033	Mt_5	1225450	1225299	108	2e-19	yes
2 (LanFTc2)	34841	35025	Mt_5	1840687	1840871	142	7e-30	yes
2 (LanFTc2)	35204	35295	Mt_5	1840975	1841066	102	1e-17	yes
2 (LanFTc2)	34840	35014	Mt_5	3801363	3801537	117	2e-22	yes
2 (LanFTc2)	35206	35295	Mt_5	4983965	4984054	81.4	2e-11	yes
2 (LanFTc2)	186945	187042	Mt_5	7451754	7451853	87.2	4e-13	yes
2 (LanFTc2)	34841	35028	Mt_5	10328070	10327883	114	3e-21	yes
2 (LanFTc2)	34841	35028	Mt_5	10494125	10493938	125	1e-24	yes
2 (LanFTc2)	34876	35008	Mt_5	11136042	11136173	79.5	9e-11	yes
2 (LanFTc2)	186945	187042	Mt_5	12501998	12501899	81.4	2e-11	yes
2 (LanFTc2)	34838	35010	Mt_5	14500703	14500875	96.8	6e-16	yes
2 (LanFTc2)	35204	35295	Mt_5	15932079	15931988	79.5	9e-11	yes
2 (LanFTc2)	34840	35021	Mt_5	15933304	15933120	98.7	1e-16	yes
2 (LanFTc2)	186956	187043	Mt_5	18265592	18265504	81.4	2e-11	yes
2 (LanFTc2)	35204	35295	Mt_5	18879762	18879671	91.1	3e-14	yes
2 (LanFTc2)	34850	35021	Mt_5	18880323	18880152	106	7e-19	yes
2 (LanFTc2)	34850	35016	Mt_5	19282123	19282289	102	1e-17	yes
2 (LanFTc2)	34839	35014	Mt_5	20189115	20188940	96.8	6e-16	yes
2 (LanFTc2)	34840	35010	Mt_5	26218188	26218018	110	5e-20	yes
2 (LanFTc2)	35205	35347	Mt_5	26298046	26297905	93	8e-15	yes
2 (LanFTc2)	34841	35013	Mt_5	26298451	26298279	102	1e-17	yes
2 (LanFTc2)	35204	35295	Mt_5	26299588	26299497	79.5	9e-11	yes
2 (LanFTc2)	34834	35013	Mt_5	26299994	26299815	104	3e-18	yes
2 (LanFTc2)	186945	187042	Mt_5	26667268	26667367	81.4	2e-11	yes
2 (LanFTc2)	186945	187042	Mt_5	26938865	26938964	81.4	2e-11	yes
2 (LanFTc2)	35204	35295	Mt_5	27195565	27195474	85.3	2e-12	yes
2 (LanFTc2)	34840	35028	Mt_5	27196218	27196030	121	2e-23	yes
2 (LanFTc2)	34841	35013	Mt_5	27450581	27450753	102	1e-17	yes
2 (LanFTc2)	35204	35347	Mt_5	27450988	27451130	100	4e-17	yes
2 (LanFTc2)	35204	35292	Mt_5	27905622	27905534	79.5	9e-11	yes
2 (LanFTc2)	34841	35021	Mt_5	27906238	27906058	123	4e-24	yes
2 (LanFTc2)	186945	187042	Mt_5	29168072	29167973	81.4	2e-11	yes
2 (LanFTc2)	34840	35013	Mt_5	31621009	31620836	104	3e-18	yes
2 (LanFTc2)	35206	35295	Mt_5	32157385	32157474	93	8e-15	yes
2 (LanFTc2)	186946	187042	Mt_5	32461647	32461549	79.5	9e-11	yes
2 (LanFTc2)	34841	35033	Mt_5	32945021	32945213	129	8e-26	yes
2 (LanFTc2)	34841	35013	Mt_5	34719657	34719829	96.8	6e-16	yes
2 (LanFTc2)	35204	35347	Mt_5	34720061	34720203	89.1	1e-13	yes
2 (LanFTc2)	35204	35347	Mt_5	34724037	34724179	83.4	6e-12	yes
2 (LanFTc2)	34841	34964	Mt_5	34724754	34724877	94.9	2e-15	yes
2 (LanFTc2)	34841	35013	Mt_5	34857487	34857315	96.8	6e-16	yes
2 (LanFTc2)	186945	187042	Mt_5	36937610	36937511	87.2	4e-13	yes
2 (LanFTc2)	186945	187042	Mt_5	36942364	36942265	87.2	4e-13	yes
2 (LanFTc2)	34840	35014	Mt_5	38522860	38523034	117	2e-22	yes
2 (LanFTc2)	35204	35307	Mt_5	39407123	39407020	91.1	3e-14	yes
2 (LanFTc2)	34841	35013	Mt_5	39407546	39407374	102	1e-17	yes
2 (LanFTc2)	35204	35295	Mt_5	39408861	39408770	96.8	6e-16	yes
2 (LanFTc2)	34851	35021	Mt_5	39414312	39414142	81.4	2e-11	yes
2 (LanFTc2)	186945	187042	Mt_5	39523045	39523144	81.4	2e-11	yes
2 (LanFTc2)	34841	34964	Mt_5	40056363	40056486	89.1	1e-13	yes
2 (LanFTc2)	186947	187042	Mt_5	41587257	41587160	83.4	6e-12	yes
2 (LanFTc2)	34841	35010	Mt_5	41783465	41783296	96.8	6e-16	yes
2 (LanFTc2)	186945	187042	Mt_5	41996661	41996760	87.2	4e-13	yes
2 (LanFTc2)	186945	187042	Mt_5	42001430	42001529	81.4	2e-11	yes
2 (LanFTc2)	35205	35347	Mt_5	43385940	43385798	85.3	2e-12	yes
2 (LanFTc2)	34841	35016	Mt_6	1501988	1501813	154	2e-33	yes
2 (LanFTc2)	34839	35013	Mt_6	3081716	3081890	129	8e-26	yes
2 (LanFTc2)	34841	35016	Mt_6	4441301	4441476	137	4e-28	yes
2 (LanFTc2)	34840	35010	Mt_6	5640251	5640421	116	9e-22	yes
2 (LanFTc2)	34850	35025	Mt_6	6999398	6999223	108	2e-19	yes
2 (LanFTc2)	34841	35028	Mt_6	7437444	7437257	119	6e-23	yes
2 (LanFTc2)	35204	35295	Mt_6	7957196	7957105	91.1	3e-14	yes
2 (LanFTc2)	34908	35014	Mt_6	9950827	9950933	79.5	9e-11	yes
2 (LanFTc2)	35204	35294	Mt_6	10346354	10346264	100	4e-17	yes
2 (LanFTc2)	34841	35014	Mt_6	10346861	10346688	116	9e-22	yes
2 (LanFTc2)	34841	35014	Mt_6	10961796	10961969	93	8e-15	yes
2 (LanFTc2)	186945	187042	Mt_6	11614191	11614092	81.4	2e-11	yes
2 (LanFTc2)	35204	35295	Mt_6	12428185	12428094	85.3	2e-12	yes
2 (LanFTc2)	43442	43501	Mt_6	12663059	12663000	87.2	4e-13	no
2 (LanFTc2)	34841	35028	Mt_6	13312164	13311975	102	1e-17	yes
2 (LanFTc2)	35204	35295	Mt_6	17439378	17439469	85.3	2e-12	yes
2 (LanFTc2)	34841	35033	Mt_6	17441298	17441105	121	2e-23	yes
2 (LanFTc2)	35204	35295	Mt_6	18961987	18961896	85.3	2e-12	yes
2 (LanFTc2)	186945	187018	Mt_6	19674309	19674384	81.4	2e-11	yes
2 (LanFTc2)	35210	35295	Mt_6	33109968	33109883	79.5	9e-11	yes
2 (LanFTc2)	34847	35021	Mt_6	33110592	33110418	100	4e-17	yes
2 (LanFTc2)	3633	3947	Mt_6	35082998	35082684	219	5e-53	no
2 (LanFTc2)	2296	2398	Mt_6	35083913	35083811	89.1	1e-13	no
2 (LanFTc2)	1896	1987	Mt_6	35084215	35084124	85.3	2e-12	no
2 (LanFTc2)	1053	1175	Mt_6	35084758	35084636	121	2e-23	no
2 (LanFTc2)	556	683	Mt_6	35085089	35084962	91.1	3e-14	no
2 (LanFTc2)	186956	187048	Mt_6	35129636	35129729	85.3	2e-12	yes
2 (LanFTc2)	34834	35025	Mt_7	222219	222410	110	5e-20	yes
2 (LanFTc2)	34839	35021	Mt_7	665845	666027	133	6e-27	yes
2 (LanFTc2)	35204	35295	Mt_7	666214	666305	91.1	3e-14	yes
2 (LanFTc2)	34847	35021	Mt_7	3930722	3930896	106	7e-19	yes
2 (LanFTc2)	35204	35295	Mt_7	3931346	3931438	89.1	1e-13	yes
2 (LanFTc2)	34839	35014	Mt_7	3942323	3942148	102	1e-17	yes
2 (LanFTc2)	186945	187042	Mt_7	4579504	4579603	81.4	2e-11	yes
2 (LanFTc2)	34841	35014	Mt_7	5776130	5776303	139	1e-28	yes
2 (LanFTc2)	35204	35295	Mt_7	5776563	5776654	91.1	3e-14	yes
2 (LanFTc2)	34838	35021	Mt_7	5794933	5795116	129	8e-26	yes
2 (LanFTc2)	35204	35295	Mt_7	7443971	7443880	79.5	9e-11	yes
2 (LanFTc2)	34841	35014	Mt_7	7448021	7447848	104	3e-18	yes
2 (LanFTc2)	35179	35349	Mt_7	7539624	7539793	106	7e-19	yes
2 (LanFTc2)	186945	187042	Mt_7	8076046	8076145	98.7	1e-16	yes
2 (LanFTc2)	35204	35295	Mt_7	8390136	8390227	85.3	2e-12	yes
2 (LanFTc2)	186945	187042	Mt_7	9651066	9650967	87.2	4e-13	yes
2 (LanFTc2)	34838	35021	Mt_7	10619069	10618886	135	1e-27	yes
2 (LanFTc2)	34841	35010	Mt_7	11595796	11595965	91.1	3e-14	yes
2 (LanFTc2)	34833	35028	Mt_7	17025353	17025548	135	1e-27	yes
2 (LanFTc2)	35204	35352	Mt_7	17025995	17026143	108	2e-19	yes
2 (LanFTc2)	34842	35028	Mt_7	18249994	18250180	112	1e-20	yes
2 (LanFTc2)	35204	35295	Mt_7	18250644	18250735	85.3	2e-12	yes
2 (LanFTc2)	34839	35028	Mt_7	18740216	18740405	158	2e-34	yes
2 (LanFTc2)	34840	35021	Mt_7	20401142	20400961	108	2e-19	yes
2 (LanFTc2)	34841	35033	Mt_7	21760583	21760775	117	2e-22	yes
2 (LanFTc2)	35204	35295	Mt_7	22074703	22074612	79.5	9e-11	yes
2 (LanFTc2)	34836	35021	Mt_7	22075213	22075028	133	6e-27	yes
2 (LanFTc2)	34841	35013	Mt_7	23226999	23227171	125	1e-24	yes
2 (LanFTc2)	34841	35013	Mt_7	23236152	23236324	125	1e-24	yes
2 (LanFTc2)	186946	187042	Mt_7	23866065	23866163	85.3	2e-12	yes
2 (LanFTc2)	35204	35295	Mt_7	26215859	26215768	96.8	6e-16	yes
2 (LanFTc2)	34840	35021	Mt_7	26216411	26216237	100	4e-17	yes
2 (LanFTc2)	34837	35028	Mt_7	26719964	26719773	104	3e-18	yes
2 (LanFTc2)	34837	35014	Mt_7	27231535	27231712	94.9	2e-15	yes
2 (LanFTc2)	114086	114303	Mt_7	27893343	27893126	125	1e-24	no
2 (LanFTc2)	112872	113014	Mt_7	27894335	27894193	79.5	9e-11	no
2 (LanFTc2)	34841	35013	Mt_7	28949758	28949930	114	3e-21	yes
2 (LanFTc2)	34908	35033	Mt_7	30919500	30919375	93	8e-15	yes
2 (LanFTc2)	34841	35033	Mt_7	32357106	32356914	94.9	2e-15	yes
2 (LanFTc2)	168252	168367	Mt_7	32875006	32875121	114	3e-21	no
2 (LanFTc2)	169212	169287	Mt_7	32875401	32875476	106	7e-19	no
2 (LanFTc2)	171235	171453	Mt_7	32876839	32877057	167	2e-37	no
2 (LanFTc2)	34850	34964	Mt_7	33019437	33019323	83.4	6e-12	yes
2 (LanFTc2)	34840	34964	Mt_7	33124841	33124717	114	3e-21	yes
2 (LanFTc2)	34841	35025	Mt_7	33171534	33171718	142	7e-30	yes
2 (LanFTc2)	34841	35028	Mt_7	33898944	33899131	125	1e-24	yes
2 (LanFTc2)	34841	35025	Mt_7	33935653	33935469	114	3e-21	yes
2 (LanFTc2)	34839	34958	Mt_7	35543554	35543673	81.4	2e-11	yes
2 (LanFTc2)	34841	35025	Mt_7	36472584	36472400	96.8	6e-16	yes
2 (LanFTc2)	35204	35347	Mt_7	36926551	36926409	89.1	1e-13	yes
2 (LanFTc2)	34842	35014	Mt_7	36927143	36926971	108	2e-19	yes
2 (LanFTc2)	34841	34959	Mt_7	37106971	37106853	96.8	6e-16	yes
2 (LanFTc2)	35204	35307	Mt_7	37333840	37333736	100	4e-17	yes
2 (LanFTc2)	34841	35021	Mt_7	37334423	37334243	141	3e-29	yes
2 (LanFTc2)	34841	34959	Mt_7	37401566	37401684	79.5	9e-11	yes
2 (LanFTc2)	17963	18120	Mt_7	38588505	38588345	104	3e-18	no
2 (LanFTc2)	34876	35010	Mt_7	40480085	40480220	85.3	2e-12	yes
2 (LanFTc2)	35204	35295	Mt_7	42071662	42071571	96.8	6e-16	yes
2 (LanFTc2)	34839	35014	Mt_7	42072230	42072055	114	3e-21	yes
2 (LanFTc2)	35204	35295	Mt_7	43052424	43052333	91.1	3e-14	yes
2 (LanFTc2)	34836	35014	Mt_7	43053022	43052844	137	4e-28	yes
2 (LanFTc2)	34841	35025	Mt_7	44421901	44422086	112	1e-20	yes
2 (LanFTc2)	186945	187042	Mt_7	44510776	44510677	81.4	2e-11	yes
2 (LanFTc2)	35206	35307	Mt_7	45054933	45054832	81.4	2e-11	yes
2 (LanFTc2)	34847	35010	Mt_7	45055867	45055704	96.8	6e-16	yes
2 (LanFTc2)	34850	35014	Mt_7	45176381	45176217	104	3e-18	yes
2 (LanFTc2)	34841	35028	Mt_7	46573612	46573799	148	1e-31	yes
2 (LanFTc2)	34908	35021	Mt_7	48505855	48505968	98.7	1e-16	yes
2 (LanFTc2)	34850	35032	Mt_7	48634583	48634401	116	9e-22	yes
2 (LanFTc2)	34836	35033	Mt_7	49034219	49034416	121	2e-23	yes
2 (LanFTc2)	35204	35348	Mt_7	49035063	49035206	85.3	2e-12	yes
2 (LanFTc2)	34833	35021	Mt_8	453631	453443	127	3e-25	yes
2 (LanFTc2)	186960	187042	Mt_8	2469986	2470069	89.1	1e-13	yes
2 (LanFTc2)	34840	35016	Mt_8	3308075	3307899	144	2e-30	yes
2 (LanFTc2)	186948	187048	Mt_8	4544347	4544245	93	8e-15	yes
2 (LanFTc2)	34841	35014	Mt_8	9412524	9412697	93	8e-15	yes
2 (LanFTc2)	35204	35295	Mt_8	9413262	9413353	79.5	9e-11	yes
2 (LanFTc2)	35204	35295	Mt_8	11161220	11161129	85.3	2e-12	yes
2 (LanFTc2)	34846	35021	Mt_8	11161707	11161532	137	4e-28	yes
2 (LanFTc2)	35210	35294	Mt_8	12377857	12377773	83.4	6e-12	yes
2 (LanFTc2)	33475	33565	Mt_8	12819512	12819422	100	4e-17	yes
2 (LanFTc2)	186945	187042	Mt_8	17025931	17026030	81.4	2e-11	yes
2 (LanFTc2)	186945	187042	Mt_8	17556423	17556522	81.4	2e-11	yes
2 (LanFTc2)	34847	35033	Mt_8	22564140	22563954	106	7e-19	yes
2 (LanFTc2)	34841	34970	Mt_8	24854739	24854610	94.9	2e-15	yes
2 (LanFTc2)	186945	187042	Mt_8	31449965	31449866	87.2	4e-13	yes
2 (LanFTc2)	34841	34959	Mt_8	33279977	33280095	79.5	9e-11	yes
2 (LanFTc2)	186945	187042	Mt_8	33416543	33416642	93	8e-15	yes
2 (LanFTc2)	186945	187018	Mt_8	34118462	34118537	81.4	2e-11	yes
2 (LanFTc2)	34837	35010	Mt_8	34655179	34655006	93	8e-15	yes
2 (LanFTc2)	44332	44496	Mt_8	35105662	35105502	119	6e-23	yes
2 (LanFTc2)	186945	187042	Mt_8	40125984	40125885	81.4	2e-11	yes
2 (LanFTc2)	197	326	Mt_8	42519985	42520114	100	4e-17	no
2 (LanFTc2)	557	684	Mt_8	42520250	42520377	119	6e-23	no
2 (LanFTc2)	1054	1220	Mt_8	42520553	42520719	131	2e-26	no
2 (LanFTc2)	1855	2004	Mt_8	42521132	42521281	133	6e-27	no
2 (LanFTc2)	2271	2399	Mt_8	42521639	42521767	144	2e-30	no
2 (LanFTc2)	2566	2748	Mt_8	42521878	42522060	144	2e-30	no
2 (LanFTc2)	2795	2984	Mt_8	42522131	42522320	152	9e-33	no
2 (LanFTc2)	3630	3950	Mt_8	42522902	42523222	346	3e-91	no
2 (LanFTc2)	197	326	Mt_8	42528158	42528287	94.9	2e-15	no
2 (LanFTc2)	557	684	Mt_8	42528426	42528553	119	6e-23	no
2 (LanFTc2)	1057	1180	Mt_8	42528733	42528856	135	1e-27	no
2 (LanFTc2)	1855	2004	Mt_8	42529339	42529488	144	2e-30	no
2 (LanFTc2)	2271	2399	Mt_8	42529844	42529972	156	6e-34	no
2 (LanFTc2)	2566	2749	Mt_8	42530092	42530275	164	3e-36	no
2 (LanFTc2)	2795	2984	Mt_8	42530345	42530534	146	5e-31	no
2 (LanFTc2)	3630	3950	Mt_8	42531110	42531430	341	2e-89	no
2 (LanFTc2)	5808	6034	Mt_8	42533304	42533529	137	4e-28	no
2 (LanFTc2)	6155	6350	Mt_8	42533762	42533956	194	2e-45	no
2 (LanFTc2)	7079	7261	Mt_8	42534927	42535108	198	1e-46	no
2 (LanFTc2)	7429	7729	Mt_8	42535351	42535642	283	4e-72	no
2 (LanFTc2)	7859	8054	Mt_8	42536280	42536475	296	4e-76	no
2 (LanFTc2)	8486	8558	Mt_8	42536982	42537054	129	8e-26	no
2 (LanFTc2)	8786	8904	Mt_8	42537728	42537846	131	2e-26	no
2 (LanFTc2)	9742	9844	Mt_8	42538293	42538395	135	1e-27	no
2 (LanFTc2)	10496	10570	Mt_8	42539039	42539113	87.2	4e-13	no
2 (LanFTc2)	10668	10841	Mt_8	42539206	42539379	214	3e-51	no
2 (LanFTc2)	11904	12056	Mt_8	42539816	42539968	162	1e-35	no
2 (LanFTc2)	12635	12804	Mt_8	42540174	42540343	189	9e-44	no
2 (LanFTc2)	69045	69252	Mt_8	42582804	42583011	83.4	6e-12	no
2 (LanFTc2)	69212	69920	Mt_8	42583160	42583852	219	5e-53	no
2 (LanFTc2)	69989	70129	Mt_8	42583973	42584112	169	6e-38	no
2 (LanFTc2)	71530	71640	Mt_8	42585364	42585474	121	2e-23	no
2 (LanFTc2)	71749	71894	Mt_8	42585565	42585710	183	5e-42	no
2 (LanFTc2)	72063	72186	Mt_8	42585828	42585951	112	1e-20	no
2 (LanFTc2)	73158	73296	Mt_8	42587576	42587716	169	6e-38	no
2 (LanFTc2)	73500	73762	Mt_8	42587788	42588050	217	2e-52	no
2 (LanFTc2)	73763	73925	Mt_8	42588090	42588252	244	2e-60	no
2 (LanFTc2)	74062	74192	Mt_8	42588357	42588486	85.3	2e-12	no
2 (LanFTc2)	74272	74509	Mt_8	42588542	42588779	256	5e-64	no
2 (LanFTc2)	75037	75698	Mt_8	42588946	42589606	748	0	no
2 (LanFTc2)	76234	76668	Mt_8	42590318	42590755	385	8e-103	no
2 (LanFTc2)	80728	80851	Mt_8	42595140	42595263	94.9	2e-15	no
2 (LanFTc2)	82346	82530	Mt_8	42596821	42597005	194	2e-45	no
2 (LanFTc2)	82612	82746	Mt_8	42597007	42597141	173	4e-39	no
2 (LanFTc2)	82819	83045	Mt_8	42597769	42597994	185	1e-42	no
2 (LanFTc2)	83788	83925	Mt_8	42597990	42598127	87.2	4e-13	no
2 (LanFTc2)	112675	113034	Mt_8	42616259	42616614	312	8e-81	no
2 (LanFTc2)	114054	114306	Mt_8	42617040	42617292	389	6e-104	no
2 (LanFTc2)	114542	114884	Mt_8	42617541	42617882	194	2e-45	no
2 (LanFTc2)	115037	115123	Mt_8	42617993	42618079	110	5e-20	no
2 (LanFTc2)	115338	115431	Mt_8	42618200	42618293	123	4e-24	no
2 (LanFTc2)	115505	115649	Mt_8	42618346	42618490	152	9e-33	no
2 (LanFTc2)	115977	116059	Mt_8	42618950	42619032	102	1e-17	no
2 (LanFTc2)	116134	116269	Mt_8	42619123	42619258	152	9e-33	no
2 (LanFTc2)	116632	116709	Mt_8	42619407	42619484	87.2	4e-13	no
2 (LanFTc2)	125685	125824	Mt_8	42670183	42670322	177	3e-40	no
2 (LanFTc2)	126247	126326	Mt_8	42670843	42670922	91.1	3e-14	no
2 (LanFTc2)	126471	126668	Mt_8	42671307	42671504	167	2e-37	no
2 (LanFTc2)	127739	127950	Mt_8	42672241	42672454	139	1e-28	no
2 (LanFTc2)	128629	128769	Mt_8	42672479	42672619	121	2e-23	no
2 (LanFTc2)	129094	129225	Mt_8	42673196	42673327	191	2e-44	no
2 (LanFTc2)	129994	130184	Mt_8	42674259	42674449	160	4e-35	no
2 (LanFTc2)	130846	130935	Mt_8	42674975	42675064	81.4	2e-11	no
2 (LanFTc2)	131686	131901	Mt_8	42675963	42676176	171	1e-38	no
2 (LanFTc2)	132003	132154	Mt_8	42676263	42676416	98.7	1e-16	no
2 (LanFTc2)	132858	133123	Mt_8	42677588	42677853	264	2e-66	no
2 (LanFTc2)	34835	34944	Mt_8	43384940	43384831	91.1	3e-14	yes
2 (LanFTc2)	35206	35295	Mt_8	43967022	43966933	93	8e-15	yes
2 (LanFTc2)	34838	35010	Mt_8	43967653	43967481	108	2e-19	yes
2 (LanFTc2)	34850	35013	Mt_scaffold0002	96411	96248	79.5	9e-11	yes
2 (LanFTc2)	34840	35028	Mt_scaffold0135	32784	32970	100	4e-17	yes
2 (LanFTc2)	34841	34964	Mt_scaffold0171	21227	21105	91.1	3e-14	yes
2 (LanFTc2)	186945	187042	Mt_scaffold0182	9986	9887	81.4	2e-11	yes
2 (LanFTc2)	34841	35033	Mt_scaffold0223	14566	14374	100	4e-17	yes
2 (LanFTc2)	34839	35014	Mt_scaffold0224	7306	7481	114	3e-21	yes
2 (LanFTc2)	3630	3926	Mt_scaffold0229	156	453	131	2e-26	no
2 (LanFTc2)	35204	35295	Mt_scaffold0316	18852	18761	91.1	3e-14	yes
2 (LanFTc2)	34841	35021	Mt_scaffold0316	19436	19256	123	4e-24	yes
2 (LanFTc2)	186945	187042	Mt_scaffold0352	7100	7199	81.4	2e-11	yes
2 (LanFTc2)	60764	60811	Mt_scaffold0413	14160	14113	81.4	2e-11	no
2 (LanFTc2)	34908	35028	Mt_scaffold0444	834	954	89.1	1e-13	yes
2 (LanFTc2)	35204	35295	Mt_scaffold0444	1411	1502	85.3	2e-12	yes
2 (LanFTc2)	170570	170659	Mt_scaffold1079	1679	1590	116	9e-22	no
2 (LanFTc2)	3630	3879	Pv_1	4762746	4762497	94.9	3e-15	no
2 (LanFTc2)	2283	2400	Pv_1	7363233	7363350	112	2e-20	no
2 (LanFTc2)	3630	3916	Pv_1	7364429	7364715	91.1	4e-14	no
2 (LanFTc2)	30365	30471	Pv_1	18995362	18995255	89.1	1e-13	yes
2 (LanFTc2)	171235	171453	Pv_1	21438571	21438353	179	9e-41	no
2 (LanFTc2)	169210	169283	Pv_1	21439049	21438976	91.1	4e-14	no
2 (LanFTc2)	168182	168366	Pv_1	21439329	21439145	177	3e-40	no
2 (LanFTc2)	30360	30471	Pv_1	21462027	21461915	81.4	3e-11	yes
2 (LanFTc2)	6155	6350	Pv_1	35067650	35067455	198	1e-46	no
2 (LanFTc2)	5800	6028	Pv_1	35068662	35068430	96.8	7e-16	no
2 (LanFTc2)	17955	18120	Pv_1	41550667	41550502	158	2e-34	no
2 (LanFTc2)	44332	44441	Pv_1	51881392	51881284	110	6e-20	no
2 (LanFTc2)	30360	30471	Pv_10	16449246	16449134	81.4	3e-11	yes
2 (LanFTc2)	26403	26459	Pv_11	12749976	12750032	81.4	3e-11	yes
2 (LanFTc2)	170570	170659	Pv_11	22692448	22692537	98.7	2e-16	no
2 (LanFTc2)	30360	30471	Pv_11	40875532	40875420	81.4	3e-11	yes
2 (LanFTc2)	26402	26459	Pv_2	32596520	32596577	83.4	8e-12	yes
2 (LanFTc2)	214	326	Pv_2	46509631	46509743	131	3e-26	no
2 (LanFTc2)	554	684	Pv_2	46509893	46510023	131	3e-26	no
2 (LanFTc2)	1043	1151	Pv_2	46510437	46510545	146	6e-31	no
2 (LanFTc2)	1841	2127	Pv_2	46511168	46511466	210	5e-50	no
2 (LanFTc2)	2273	2400	Pv_2	46511572	46511699	166	1e-36	no
2 (LanFTc2)	2566	2991	Pv_2	46511812	46512234	267	2e-67	no
2 (LanFTc2)	3630	3958	Pv_2	46512753	46513081	339	8e-89	no
2 (LanFTc2)	2283	2398	Pv_2	46517016	46517131	114	4e-21	no
2 (LanFTc2)	5800	5872	Pv_2	46520501	46520573	100	5e-17	no
2 (LanFTc2)	5972	6028	Pv_2	46520661	46520717	98.7	2e-16	no
2 (LanFTc2)	6164	6350	Pv_2	46521472	46521658	210	5e-50	no
2 (LanFTc2)	7068	7261	Pv_2	46522100	46522291	217	2e-52	no
2 (LanFTc2)	7445	7727	Pv_2	46522481	46522759	267	2e-67	no
2 (LanFTc2)	7859	8054	Pv_2	46522854	46523049	308	2e-79	no
2 (LanFTc2)	8491	8584	Pv_2	46523607	46523699	114	4e-21	no
2 (LanFTc2)	8791	8900	Pv_2	46524228	46524337	142	9e-30	no
2 (LanFTc2)	9742	9828	Pv_2	46525095	46525181	144	2e-30	no
2 (LanFTc2)	10466	10598	Pv_2	46526868	46527002	141	3e-29	no
2 (LanFTc2)	10672	10833	Pv_2	46527060	46527221	225	1e-54	no
2 (LanFTc2)	11903	12054	Pv_2	46527776	46527927	177	3e-40	no
2 (LanFTc2)	12630	12807	Pv_2	46528014	46528191	192	8e-45	no
2 (LanFTc2)	33470	33604	Pv_2	46557193	46557327	127	4e-25	no
2 (LanFTc2)	69069	69914	Pv_2	46563251	46564092	381	2e-101	no
2 (LanFTc2)	70004	70136	Pv_2	46564208	46564339	166	1e-36	no
2 (LanFTc2)	71503	71627	Pv_2	46565472	46565596	137	5e-28	no
2 (LanFTc2)	71743	71895	Pv_2	46565699	46565851	191	3e-44	no
2 (LanFTc2)	71991	72180	Pv_2	46565958	46566147	175	1e-39	no
2 (LanFTc2)	73133	73305	Pv_2	46567764	46567937	175	1e-39	no
2 (LanFTc2)	73447	73767	Pv_2	46567964	46568285	258	2e-64	no
2 (LanFTc2)	73764	73926	Pv_2	46568315	46568477	181	2e-41	no
2 (LanFTc2)	74130	74221	Pv_2	46568703	46568794	102	1e-17	no
2 (LanFTc2)	74331	74501	Pv_2	46568880	46569050	214	3e-51	no
2 (LanFTc2)	75004	75700	Pv_2	46569171	46569870	700	0	no
2 (LanFTc2)	76228	76658	Pv_2	46570239	46570671	400	3e-107	no
2 (LanFTc2)	80727	80866	Pv_2	46575381	46575520	96.8	7e-16	no
2 (LanFTc2)	82344	82531	Pv_2	46576868	46577055	189	1e-43	no
2 (LanFTc2)	82609	82738	Pv_2	46577053	46577182	152	1e-32	no
2 (LanFTc2)	82818	83045	Pv_2	46577338	46577564	239	1e-58	no
2 (LanFTc2)	83787	83925	Pv_2	46577650	46577788	112	2e-20	no
2 (LanFTc2)	112673	113038	Pv_2	46582946	46583313	419	4e-113	no
2 (LanFTc2)	114055	114313	Pv_2	46583403	46583661	383	4e-102	no
2 (LanFTc2)	114548	114750	Pv_2	46583846	46584049	152	1e-32	no
2 (LanFTc2)	115036	115123	Pv_2	46584303	46584390	112	2e-20	no
2 (LanFTc2)	115346	115431	Pv_2	46584502	46584587	137	5e-28	no
2 (LanFTc2)	115500	115669	Pv_2	46584639	46584808	217	2e-52	no
2 (LanFTc2)	115952	116057	Pv_2	46585042	46585145	102	1e-17	no
2 (LanFTc2)	116134	116269	Pv_2	46585223	46585358	135	2e-27	no
2 (LanFTc2)	116632	116709	Pv_2	46585825	46585902	110	6e-20	no
2 (LanFTc2)	125684	125813	Pv_2	46626132	46626261	135	2e-27	no
2 (LanFTc2)	126194	126326	Pv_2	46626672	46626803	119	8e-23	no
2 (LanFTc2)	126540	126667	Pv_2	46627363	46627488	116	1e-21	no
2 (LanFTc2)	127852	127998	Pv_2	46627526	46627673	137	5e-28	no
2 (LanFTc2)	128618	128827	Pv_2	46628124	46628333	144	2e-30	no
2 (LanFTc2)	128975	129237	Pv_2	46628631	46628895	200	4e-47	no
2 (LanFTc2)	129918	130189	Pv_2	46629687	46629958	177	3e-40	no
2 (LanFTc2)	130760	130937	Pv_2	46633771	46633951	137	5e-28	no
2 (LanFTc2)	131761	131910	Pv_2	46634645	46634794	173	5e-39	no
2 (LanFTc2)	132003	132200	Pv_2	46634872	46635067	158	2e-34	no
2 (LanFTc2)	132876	133132	Pv_2	46635735	46635991	281	2e-71	no
2 (LanFTc2)	44335	44459	Pv_3	6288004	6287881	121	2e-23	no
2 (LanFTc2)	30372	30471	Pv_3	7616913	7617013	81.4	3e-11	yes
2 (LanFTc2)	30372	30471	Pv_3	13041874	13041974	81.4	3e-11	yes
2 (LanFTc2)	30360	30471	Pv_3	24955679	24955791	93	1e-14	yes
2 (LanFTc2)	30360	30471	Pv_3	49475660	49475772	93	1e-14	yes
2 (LanFTc2)	30371	30471	Pv_4	16571465	16571364	83.4	8e-12	yes
2 (LanFTc2)	3630	3955	Pv_4	45759202	45758877	252	9e-63	no
2 (LanFTc2)	2797	2986	Pv_4	45759858	45759669	112	2e-20	no
2 (LanFTc2)	2288	2393	Pv_4	45760155	45760050	94.9	3e-15	no
2 (LanFTc2)	1058	1175	Pv_4	45761037	45760920	135	2e-27	no
2 (LanFTc2)	549	684	Pv_4	45761300	45761165	89.1	1e-13	no
2 (LanFTc2)	30363	30471	Pv_5	8192238	8192347	93	1e-14	yes
2 (LanFTc2)	30363	30471	Pv_5	8210475	8210584	98.7	2e-16	yes
2 (LanFTc2)	115360	115429	Pv_5	10004008	10003939	89.1	1e-13	no
2 (LanFTc2)	30364	30467	Pv_5	29051453	29051557	89.1	1e-13	yes
2 (LanFTc2)	30360	30471	Pv_5	30983952	30983840	98.7	2e-16	yes
2 (LanFTc2)	2798	2983	Pv_5	40576894	40576709	81.4	3e-11	no
2 (LanFTc2)	30360	30471	Pv_6	10170850	10170962	98.7	2e-16	yes
2 (LanFTc2)	30360	30471	Pv_6	10175069	10175181	87.2	6e-13	yes
2 (LanFTc2)	26403	26459	Pv_6	24635291	24635347	81.4	3e-11	yes
2 (LanFTc2)	30371	30471	Pv_7	14987150	14987251	83.4	8e-12	yes
2 (LanFTc2)	30360	30471	Pv_8	6469141	6469029	93	1e-14	yes
2 (LanFTc2)	26403	26459	Pv_8	6473211	6473155	81.4	3e-11	yes
2 (LanFTc2)	114086	114303	Pv_8	7381313	7381530	131	3e-26	no
2 (LanFTc2)	30360	30471	Pv_8	17446875	17446763	87.2	6e-13	yes
2 (LanFTc2)	30360	30471	Pv_8	21347335	21347223	93	1e-14	yes
2 (LanFTc2)	3630	3928	Pv_9	15562457	15562159	125	1e-24	no
2 (LanFTc2)	2288	2399	Pv_9	15564087	15563976	106	9e-19	no
2 (LanFTc2)	26403	26459	Pv_9	26776530	26776586	81.4	3e-11	yes
2 (LanFTc2)	30360	30471	Pv_9	26780806	26780918	93	1e-14	yes
2 (LanFTc2)	555	684	Vr_1	5273809	5273938	89.1	1e-13	no
2 (LanFTc2)	1054	1175	Vr_1	5274033	5274154	131	2e-26	no
2 (LanFTc2)	2796	2986	Vr_1	5275209	5275399	114	4e-21	no
2 (LanFTc2)	3630	3955	Vr_1	5275885	5276210	223	4e-54	no
2 (LanFTc2)	17945	18120	Vr_3	1797019	1796844	137	4e-28	no
2 (LanFTc2)	2288	2399	Vr_5	17472937	17473048	106	8e-19	no
2 (LanFTc2)	3630	3914	Vr_5	17474323	17474607	133	6e-27	no
2 (LanFTc2)	7473	7712	Vr_6	20684194	20683958	146	6e-31	no
2 (LanFTc2)	7153	7261	Vr_6	20684515	20684407	169	6e-38	no
2 (LanFTc2)	3630	3767	Vr_6	29318172	29318035	81.4	3e-11	no
2 (LanFTc2)	2284	2400	Vr_6	29319770	29319654	98.7	2e-16	no
2 (LanFTc2)	3630	3879	Vr_6	31819378	31819129	112	1e-20	no
2 (LanFTc2)	132847	133132	Vr_7	52797783	52797498	291	2e-74	no
2 (LanFTc2)	131987	132135	Vr_7	52799875	52799727	137	4e-28	no
2 (LanFTc2)	131761	131910	Vr_7	52800088	52799939	167	2e-37	no
2 (LanFTc2)	130760	130936	Vr_7	52802318	52802146	110	6e-20	no
2 (LanFTc2)	129939	130191	Vr_7	52802862	52802625	119	7e-23	no
2 (LanFTc2)	129098	129234	Vr_7	52810167	52810031	200	3e-47	no
2 (LanFTc2)	128620	128827	Vr_7	52810931	52810724	129	9e-26	no
2 (LanFTc2)	127852	127998	Vr_7	52811520	52811373	131	2e-26	no
2 (LanFTc2)	126540	126647	Vr_7	52815816	52815709	121	2e-23	no
2 (LanFTc2)	126194	126326	Vr_7	52816510	52816379	108	2e-19	no
2 (LanFTc2)	125684	125813	Vr_7	52817035	52816906	146	6e-31	no
2 (LanFTc2)	116626	116709	Vr_7	52856450	52856367	110	6e-20	no
2 (LanFTc2)	115952	116269	Vr_7	52857198	52856882	150	4e-32	no
2 (LanFTc2)	115499	115689	Vr_7	52857507	52857317	206	6e-49	no
2 (LanFTc2)	115336	115431	Vr_7	52857646	52857551	127	3e-25	no
2 (LanFTc2)	115017	115123	Vr_7	52857802	52857696	102	1e-17	no
2 (LanFTc2)	114589	114750	Vr_7	52858188	52858027	133	6e-27	no
2 (LanFTc2)	114064	114313	Vr_7	52858664	52858415	360	3e-95	no
2 (LanFTc2)	112674	113051	Vr_7	52859108	52858730	410	3e-110	no
2 (LanFTc2)	83787	83931	Vr_7	52862522	52862378	123	5e-24	no
2 (LanFTc2)	82817	83048	Vr_7	52862836	52862606	229	7e-56	no
2 (LanFTc2)	82612	82724	Vr_7	52863117	52863005	125	1e-24	no
2 (LanFTc2)	82345	82530	Vr_7	52863304	52863119	185	1e-42	no
2 (LanFTc2)	76228	76653	Vr_7	52870673	52870244	404	2e-108	no
2 (LanFTc2)	75070	75694	Vr_7	52871661	52871034	627	1e-175	no
2 (LanFTc2)	74352	74509	Vr_7	52871993	52871836	223	4e-54	no
2 (LanFTc2)	74131	74207	Vr_7	52872190	52872114	96.8	6e-16	no
2 (LanFTc2)	73765	73926	Vr_7	52872570	52872409	191	3e-44	no
2 (LanFTc2)	73459	73767	Vr_7	52872909	52872601	260	4e-65	no
2 (LanFTc2)	73158	73305	Vr_7	52873095	52872948	164	3e-36	no
2 (LanFTc2)	71990	72180	Vr_7	52874962	52874772	177	3e-40	no
2 (LanFTc2)	71754	71895	Vr_7	52875203	52875062	204	2e-48	no
2 (LanFTc2)	71526	71627	Vr_7	52875420	52875319	127	3e-25	no
2 (LanFTc2)	70004	70146	Vr_7	52876686	52876545	179	8e-41	no
2 (LanFTc2)	69522	69913	Vr_7	52877184	52876803	206	6e-49	no
2 (LanFTc2)	69069	69315	Vr_7	52877618	52877368	139	1e-28	no
2 (LanFTc2)	68602	68712	Vr_7	52878102	52877992	81.4	3e-11	no
2 (LanFTc2)	33470	33604	Vr_7	52880818	52880684	127	3e-25	no
2 (LanFTc2)	12630	12804	Vr_7	52899813	52899639	192	7e-45	no
2 (LanFTc2)	11903	12063	Vr_7	52900055	52899895	223	4e-54	no
2 (LanFTc2)	10671	10836	Vr_7	52900733	52900568	221	2e-53	no
2 (LanFTc2)	10494	10599	Vr_7	52900894	52900789	141	3e-29	no
2 (LanFTc2)	9742	9828	Vr_7	52902351	52902265	144	2e-30	no
2 (LanFTc2)	8791	8904	Vr_7	52903070	52902957	144	2e-30	no
2 (LanFTc2)	8491	8559	Vr_7	52904169	52904101	127	3e-25	no
2 (LanFTc2)	7859	8054	Vr_7	52904810	52904615	308	1e-79	no
2 (LanFTc2)	7473	7727	Vr_7	52905152	52904901	216	8e-52	no
2 (LanFTc2)	7101	7255	Vr_7	52905524	52905371	214	3e-51	no
2 (LanFTc2)	6164	6332	Vr_7	52906204	52906036	198	1e-46	no
2 (LanFTc2)	5800	6028	Vr_7	52907145	52906911	96.8	6e-16	no
2 (LanFTc2)	3630	3958	Vr_7	52909201	52908873	333	4e-87	no
2 (LanFTc2)	2566	3015	Vr_7	52910144	52909692	279	7e-71	no
2 (LanFTc2)	2292	2400	Vr_7	52910362	52910257	114	4e-21	no
2 (LanFTc2)	1841	2109	Vr_7	52910784	52910504	221	2e-53	no
2 (LanFTc2)	1044	1172	Vr_7	52911530	52911402	144	2e-30	no
2 (LanFTc2)	554	684	Vr_7	52911884	52911754	125	1e-24	no
2 (LanFTc2)	219	326	Vr_7	52912144	52912037	87.2	5e-13	no
2 (LanFTc2)	43401	43527	Vr_8	39830043	39830167	121	2e-23	no
2 (LanFTc2)	7473	7712	Vr_scaffold_206	220751	220515	146	6e-31	no
2 (LanFTc2)	7153	7261	Vr_scaffold_206	221072	220964	169	6e-38	no
2 (LanFTc2)	44328	44441	Vr_scaffold_246	301373	301485	106	8e-19	no
2 (LanFTc2)	114086	114303	Vr_scaffold_360	199757	199974	137	4e-28	no
2 (LanFTc2)	44334	44449	Vr_scaffold_442	21410	21296	98.7	2e-16	no
2 (LanFTc2)	171235	171453	Vr_scaffold_7	3318542	3318324	156	7e-34	no
2 (LanFTc2)	169212	169282	Vr_scaffold_7	3319290	3319220	85.3	2e-12	no
2 (LanFTc2)	168182	168368	Vr_scaffold_7	3319576	3319390	175	1e-39	no
2 (LanFTc2)	44328	44441	Vr_scaffold_932	2780	2894	89.1	1e-13	no
2 (LanFTc2)	44328	44441	Vr_scaffold_939	1848	1734	89.1	1e-13	no
