# Supplementary material for: Expansion of the phosphatidylethanolamine binding protein family in legumes: a case study of Lupinus angustifolius L. FLOWERING LOCUS T homologs, LanFTc1 and LanFTc2
Source: BMC Genomics. 2016 Oct 21;17:820. doi: 10.1186/s12864-016-3150-z (PMC5073747; doi:10.1186/s12864-016-3150-z)
Supplement: Additional file 8: — PEBP-family reference sequences and homologs identified in the genomes of ten legume species. (XLS 74 kb) [file 12864_2016_3150_MOESM8_ESM.xls]

## Sheet: Arkusz1
PEBP-family reference sequences and homologs identified in the genomes of ten legume species
Group	Legume chromosome	Chromosome start	Chromosome end	Short name	Old name*	Accession (new)	Accession (old)	Sequence length	A. thaliana reference	% identity	Alignment length	Mismatches	Gap opens	A. thaliana sequence start	A. thaliana sequence end	Legume sequence start	Legume sequence end	E-value	Bit score	Query length	Query coverage
BFT	Ad05	106417716	106416731	Ad_BFT		P7QP3.1	-	522	AT5G62040	71.66	494	121	9	28	513	31	513	8.31e-67	237	522	92.3372
FTa	Ad02	511142	516089	Ad_FTa1a		EHZ9Y.1	-	447	AT1G65480	71.47	347	99	0	115	461	34	380	1.65e-49	179	447	77.4049
FTa	Ad10	107219392	107221052	Ad_FTa1b		YY72S.1	-	495	AT1G65480	64.865	444	122	2	14	457	15	424	1.51e-31	120	495	82.6263
FTa	Ad06	91254893	91252935	Ad_FTa2a		80YRY.1	-	534	AT1G65480	72.387	507	136	3	16	520	19	523	1.17e-77	273	534	94.382
FTb	Ad04	123255004	123255997	Ad_FTb1a		1I7E9.1	-	531	AT1G65480	71.019	314	91	0	148	461	148	461	2.25e-42	156	531	58.9454
FTb	Ad04	123229387	123230945	Ad_FTb1b		A9H9T.1	-	540	AT1G65480	71.429	357	102	0	105	461	147	503	4.71e-51	185	540	65.9259
FTb	Ad04	123341559	123244346	Ad_FTb1c		A4ISL.1	-	522	AT1G65480	69.007	413	123	2	114	522	102	513	1.49e-44	163	522	78.7356
FTb	Ad08	479244	476377	Ad_FTb1d		A6WCN.1	-	519	AT1G65480	68.338	379	116	2	147	522	136	513	5.89e-37	138	519	72.6397
FTc	Ad10	73502142	73499326	Ad_FTc		G0NJW.1	-	489	AT1G65480	71.273	275	77	2	17	290	23	296	2.36e-35	132	489	55.8282
MFT	Ad03	127988156	127986875	Ad_MFTa		Z8JSI.1	-	519	AT1G18100	68.288	514	153	3	1	509	1	509	3.67e-52	188	519	97.8805
MFT	Ad10	3680794	3682428	Ad_MFTb		QIZ46.1	-	534	AT1G18100	-	-	-	-	-	-	-	-	-	-	534	-
TFL1	Ad08	28294197	28293232	Ad_TFL1a		RJP5K.1	-	534	AT5G03840	73.4	500	119	4	27	519	30	522	1.04e-84	297	534	92.1348
TFL1	Ad02	92805248	92807229	Ad_TFL1c		F950M.1	-	441	AT5G03840	73.8635	371	95	1	43	521	37	431	3.87e-51	242	441	89.3424
BFT	Ai05	146699379	146698388	Ai_BFT		A5PDN.1	-	522	AT5G62040	71.457	494	122	9	28	513	31	513	3.54e-65	232	522	92.3372
FTa	Ai09	12053430	12050862	Ai_FTa1a		WWI38.1	-	540	AT1G65480	69.745	509	153	1	14	522	15	522	6.54e-62	221	540	93.8889
FTa	Ai10	133990482	133992025	Ai_FTa1b		VEP8T.1	-	528	AT1G65480	69.094	508	156	1	14	521	15	521	4.91e-57	205	528	95.8333
FTa	Ai05	133863102	133869395	Ai_FTa1c		YA5YU.1	-	528	AT1G65480	68.307	508	160	1	14	521	15	521	1.32e-51	187	528	95.8333
FTa	Ai06	114073428	114074831	Ai_FTa2a		V23ZE.1	-	459	AT1G65480	70.906	411	119	1	20	520	23	448	3.28e-33	206	459	92.5926
FTb	Ai04	133309691	133310808	Ai_FTb1a		T1SIZ.1	-	531	AT1G65480	70.701	314	92	0	148	461	148	461	2.74e-41	152	531	58.9454
FTb	Ai04	133275154	133276586	Ai_FTb1b		PC28F.1	-	540	AT1G65480	69.488	449	131	1	19	461	55	503	9.09e-54	194	540	82.963
FTb	Ai04	133292440	133295229	Ai_FTb1c		U9HL1.1	-	522	AT1G65480	69.437	373	109	2	154	522	142	513	7.7e-42	154	522	71.0728
FTb	Ai07	107562219	107564533	Ai_FTb1d		03WUR.1	-	519	AT1G65480	68.865	379	114	2	147	522	136	513	1.14e-39	147	519	72.6397
FTc	Ai06	113913752	113909661	Ai_FTc		ZJ9GZ.1	-	489	AT1G65480	72.984	248	65	2	44	290	50	296	5.54e-37	138	489	50.3067
MFT	Ai03	128603664	128602352	Ai_MFTa		WF9GZ.1	-	519	AT1G18100	68.872	514	150	4	1	509	1	509	7.08e-55	197	519	97.8805
MFT	Ai10	5493124	5494822	Ai_MFTb		A8S33.1	-	534	AT1G18100	-	-	-	-	-	-	-	-	-	-	534	-
TFL1	Ai08	5523249	5522289	Ai_TFL1a		T6XJY.1	-	534	AT5G03840	73	500	121	4	27	519	30	522	5.37e-82	288	534	92.1348
TFL1	Ai06	86558154	86556848	Ai_TFL1b		4V81G.1	-	552	AT5G03840	68.216	538	124	7	27	521	9	542	1.22e-58	210	552	96.558
TFL1	Ai02	107500650	107502159	Ai_TFL1c		344D4.1	-	429	AT5G03840	72.222	330	91	1	43	521	37	419	2.08e-35	186	429	89.0443
BFT	-	-	-	At_BFT		AT5G62040	-	531	AT5G62040	100	531	0	0	1	531	1	531	0	981	531	100
FT	-	-	-	At_FT		AT1G65480	-	525	AT1G65480	100	525	0	0	1	525	1	525	0	970	525	100
MFT	-	-	-	At_MFT		AT1G18100	-	519	AT1G18100	100	519	0	0	1	519	1	519	0	959	519	100
TFL1	-	-	-	At_TFL1		AT5G03840	-	531	AT5G03840	100	531	0	0	1	531	1	531	0	981	531	100
TSF	-	-	-	At_TSF		NM_118156.1	-	525	NM_118156.1	100	525	0	0	1	525	1	525	0	970	525	100
BFT	Cascaffold1324	486920	489093	Ca_BFT		Ca_19775	-	516	AT5G62040	70.287	488	125	10	29	509	29	503	2.06e-55	199	516	91.8605
FTa	Ca02	6939948	6937956	Ca_FTa1a		Ca_19141	-	534	AT1G65480	72.182	417	116	0	105	521	111	527	1.25e-64	230	534	77.9026
FTa	Ca03	26393854	26397368	Ca_FTa2a		-	-	528	AT1G65480	74.312	436	106	6	88	520	88	520	7.29e-74	260	528	81.8182
FTa	Ca03	26409508	26417785	Ca_FTa2b		-	-	528	AT1G65480	71.951	410	107	6	115	520	115	520	5.99e-56	201	528	76.7045
FTb	Ca02	776679	779528	Ca_FTb2a		Ca_17002	-	519	AT1G65480	73.701	308	81	0	154	461	142	449	1.06e-52	190	519	59.1522
FTc	Ca03	26437711	26444880	Ca_FTc		Ca_08264	-	402	AT1G65480	70.922	141	39	1	100	240	108	246	6.73e-16	68	402	34.3284
MFT	Ca06	2350077	2351609	Ca_MFT		Ca_10366	-	516	AT1G18100	70.635	504	145	1	1	504	1	501	6.59e-68	241	516	96.8992
TFL1	Ca01	14759516	14761088	Ca_TFL1a1		Ca_07054	-	528	AT5G03840	75.205	488	116	3	38	521	32	518	2.11e-93	325	528	92.0455
TFL1	Ca01	14775699	14777349	Ca_TFL1a2		Ca_07052	-	528	AT5G03840	74.795	488	118	3	38	521	32	518	1.09e-90	316	528	92.0455
TFL1	Ca03	35175096	35174282	Ca_TFL1b		Ca_00790	-	522	AT5G03840	77.439	492	105	3	43	531	34	522	1.08e-109	379	522	93.4866
TFL1	Ca08	12990114	12992073	Ca_TFL1c1		Ca_20095	-	528	AT5G03840	73.65	463	117	3	43	504	34	492	9.59e-79	277	528	86.7424
TFL1	Cascaffold1275	13210	11243	Ca_TFL1c2		Ca_27934	-	528	AT5G03840	73.465	456	117	2	43	498	34	485	4.08e-77	271	528	85.4167
BFT	Cc08	7632709	7633785	Cc_BFT		C.cajan_16048	-	516	AT5G62040	70.175	513	141	6	1	510	1	504	2.2e-61	219	516	97.4806
FTa	CcScaffold137112	28219	23820	Cc_FTa1a		C.cajan_42877	-	528	AT1G65480	71.925	374	105	0	148	521	148	521	5.99e-56	201	528	70.6439
FTa	CcScaffold000409	635796	634148	Cc_FTa2a		C.cajan_26153	-	525	AT1G65480	70.635	504	146	2	16	518	16	518	2.89e-66	235	525	95.619
FTb	Cc07	19111257	19108717	Cc_FTb1a		C.cajan_19134	-	537	AT1G65480	71.818	330	93	0	148	477	148	477	2.43e-48	176	537	61.2663
FTb	Cc07	19330754	19335783	Cc_FTb2a		C.cajan_19156	-	528	AT1G65480	-	-	-	-	-	-	-	-	-	-	528	-
MFT	Cc05	645708	647483	Cc_MFT		C.cajan_23132	-	510	AT1G18100	72.024	504	138	2	1	504	1	501	4.68e-76	268	510	98.0392
TFL1	CcScaffold132593	212899	214116	Cc_TFL1a		C.cajan_31760	-	522	AT5G03840	72.336	488	123	3	40	521	31	512	1.41e-76	269	522	92.1456
TFL1	Cc03	20698853	20697530	Cc_TFL1b		C.cajan_10074	-	513	AT5G03840	76.275	510	106	3	25	531	16	513	4.51e-108	374	513	96.8811
TFL1	CcScaffold137665	134613	135917	Cc_TFL1c		C.cajan_36529	-	525	AT5G03840	76.327	490	109	4	37	521	28	515	1.84e-100	349	525	92.7619
BFT	Gm09	35652219	35653967	Gm_BFTa	GmBFTa	Glyma.09G143500	Glyma09g26550	519	AT5G62040	69.636	494	138	7	19	509	22	506	8.83e-54	194	519	93.2563
BFT	Gm16	35777815	35779317	Gm_BFTb	GmBFTb	Glyma.16G196300	Glyma16g32080	516	AT5G62040	69.86	501	139	7	13	510	13	504	1.69e-56	203	516	95.155
FTa	Gm16	31148829	31151842	Gm_FTa1a	GmFTa4	Glyma.16G151000	Glyma16g26690	528	AT1G65480	70.557	377	111	0	148	524	148	524	1.96e-49	179	528	71.2121
FTa	Gm16	31109999	31114963	Gm_FTa1b	GmFTa3	Glyma.16G150700	Glyma16g26660	528	AT1G65480	71.134	485	138	2	38	521	38	521	8.31e-67	237	528	91.4773
FTa	Gm16	4162525	4164824	Gm_FTa2a	GmFTa1	Glyma.16G044200	Glyma16g04840	525	AT1G65480	71.485	505	136	4	20	520	20	520	3.75e-71	251	525	95.2381
FTa	Gm19	36030632	36032867	Gm_FTa2b	GmFTa2	Glyma.19G108100	Glyma19g28390	525	AT1G65480	70.693	505	140	4	20	520	20	520	1.01e-65	233	525	95.2381
FTb	Gm18	57670462	57673006	Gm_FTb1a	GmFTb4	Glyma.18G299000	Glyma18g53690	519	AT1G65480	70	330	99	0	148	477	136	465	3.26e-40	149	519	63.3911
FTb	Gm18	57653717	57659234	Gm_FTb1b	GmFTb3	Glyma.18G298900	Glyma18g53680	528	AT1G65480	73.451	339	90	0	154	492	154	492	1.41e-57	206	528	64.0152
FTb	Gm08	47458142	47459829	Gm_FTb1c	GmFTb2	Glyma.08G363100	Glyma08g47810	525	AT1G65480	70.588	374	110	0	148	521	148	521	1.95e-49	179	525	71.0476
FTb	Gm08	46616029	46622185	Gm_FTb2a	GmFTb1	locus deleted	Glyma08g47820	531	AT1G65480	-	-	-	-	-	-	-	-	-	-	531	-
FTc	Gm16	4135885	4137742	Gm_FTc1	GmFTc1	Glyma.16G044100	Glyma16g04830	516	AT1G65480	70.732	410	113	4	115	522	109	513	1.29e-51	187	516	78.2946
FTc	Gm19	36049111	36051851	Gm_FTc2	GmFTc2	Glyma.19G108200	Glyma19g28400	516	AT1G65480	70.732	410	113	4	115	522	109	513	1.29e-51	187	516	78.2946
MFT	Gm05	41852863	41854961	Gm_MFT	GmMFTb	Glyma.05G244100	Glyma05g34030	570	AT1G18100	70.809	507	145	1	1	507	55	558	1.72e-69	246	570	88.2456
TFL1	Gm13	41160519	41161629	Gm_TFL1a		Glyma.13G317100	Glyma13g39360	468	AT5G03840	74.98	421	103	1	40	521	31	458	2.77e-72	296	468	91.2393
TFL1	Gm03	40522597	40525110	Gm_TFL1b1	GmTFL1a	Glyma.03G194700	Glyma03g35250	519	AT5G03840	77.451	510	104	4	26	531	17	519	4.87e-114	394	519	96.7245
TFL1	Gm19	45183357	45185175	Gm_TFL1b2	GmTFL1b	Glyma.19G194300	Glyma19g37890	519	AT5G03840	77.843	510	102	4	26	531	17	519	9.41e-117	403	519	96.7245
TFL1	Gm10	7211433	7213114	Gm_TFL1c1	GmTFL1d	Glyma.10G071400	Glyma10g08340	522	AT5G03840	74.51	510	126	3	24	531	15	522	7.28e-93	324	522	97.1264
TFL1	Gm11	30131080	30134126	Gm_TFL1c2	GmTFL1c	Glyma.11G209500	Glyma13g22030	519	AT5G03840	74.899	494	117	4	40	531	31	519	8.82e-92	320	519	94.027
BFT	La_scaffold49815	4718	6425	La_BFT		-	-	516	AT5G62040	69.591	513	144	6	1	510	1	504	1.39e-57	206	516	97.4806
FTa	La_scaffold66814	788	4134	La_FTa1a		-	-	465	AT1G65480	70.76	342	98	2	16	356	16	356	1.61e-43	159	465	73.1183
FTa	La_scaffold99417	811	3873	La_FTa1b		-	-	531	AT1G65480	70.12	502	150	0	20	521	23	524	1.24e-64	230	531	94.3503
FTc	LanFTc1	-	-	La_FTc1		-	-	522	AT1G65480	67.647	408	129	1	115	522	112	516	1.7e-37	140	522	77.3946
FTc	LanFTc2	-	-	La_FTc2		-	-	525	AT1G65480	68.171	421	129	3	103	522	103	519	1.15e-39	147	525	79.2381
MFT	La_scaffold84569	14158	17119	La_MFTa		-	-	519	AT1G18100	71.401	514	134	10	1	509	1	506	3.43e-65	232	519	97.3025
MFT	La_UWAscaffold13887	-	-	La_MFTb		-	-	570	AT1G18100	74.286	210	49	3	298	506	349	554	1.16e-33	127	570	35.9649
MFT	La_scaffold11929	2354	6224	La_MFTc		-	-	444	AT1G18100	-	-	-	-	-	-	-	-	-	-	444	-
TFL1	La_scaffold66207	5343	7106	La_TFL1a		-	-	528	AT5G03840	73.824	489	119	3	39	521	33	518	8.4e-86	300	528	91.8561
TFL1	La_scaffold4378	59	3724	La_TFL1b1		-	-	540	AT5G03840	75.983	483	107	4	43	522	34	510	3.42e-97	338	540	88.1481
TFL1	La_scaffold88544	3213	5879	La_TFL1b2		-	-	519	AT5G03840	76.104	498	114	3	26	522	17	510	1.49e-101	352	519	94.9904
TFL1	La_scaffold53720	3737	5454	La_TFL1b3		-	-	519	AT5G03840	77.226	483	101	3	43	522	34	510	5.56e-107	370	519	91.7148
FTa	Lj01	49026887	49028547	Lj_FTa2a		chr1.CM0104.1670.r2.m	-	522	AT1G65480	69.531	512	156	0	9	520	6	517	6.32e-62	221	522	97.8927
FTb	Lj01	39616127	39617933	Lj_FTb1a		chr1.CM0017.450.r2.a	-	534	AT1G65480	72.384	344	92	1	154	494	154	497	1.1e-52	190	534	64.2322
FTb	Lj01	39575559	39577375	Lj_FTb2a		chr1.CM0017.410.r2.a	-	531	AT1G65480	73.797	374	98	0	148	521	151	524	1.02e-65	233	531	70.2448
MFT	Lj04	42914991	42913216	Lj_MFT		chr4.CM0042.2080.r2.m	-	516	AT1G18100	71.146	506	143	2	1	506	1	503	4.44e-70	248	516	97.2868
TFL1	Lj01	60197653	60196409	Lj_TFL1b		chr1.CM0010.70.r2.d	-	444	AT5G03840	76.829	410	86	4	125	531	41	444	2.02e-86	302	444	90.7658
TFL1	Lj05	12575624	12573824	Lj_TFL1c		chr5.CM0657.210.r2.m	-	540	AT5G03840	71.457	501	119	6	43	522	34	531	1.12e-71	253	540	92.037
BFT	Mtscaffold0020	150907	152710	Mt_BFT	MtBFT	Medtr0020s0120.1	-	516	AT5G62040	69.485	485	136	6	28	509	28	503	3.06e-53	192	516	92.0543
FTa	Mt06	10371673	10369992	Mt_FTa1a		Medtr6g033040.1	-	525	AT1G65480	71.99	407	114	0	115	521	115	521	6.35e-62	221	525	77.3333
FTa	Mt07	32843587	32845288	Mt_FTa2a	MtFTa1	Medtr7g084970.1	-	528	AT1G65480	73.563	435	111	4	88	520	88	520	3.77e-71	251	528	81.8182
FTa	Mt07	32863573	32865790	Mt_FTa2b	MtFTa2	Medtr7g085020.1	-	531	AT1G65480	71.515	330	94	0	191	520	194	523	2.92e-47	172	531	61.9586
FTb	Mt07	776568	774513	Mt_FTb2a	MtFTb1	Medtr7g006630.1	-	519	AT1G65480	71.739	368	104	0	154	521	142	509	2.5e-54	196	519	70.7129
FTb	Mt07	817865	814446	Mt_FTb2b	MtFTb2	Medtr7g006690.1	-	534	AT1G65480	71.196	368	106	0	154	521	157	524	1.33e-51	187	534	68.7266
FTc	Mt07	32874924	32877059	Mt_FTc	MtFTc	Medtr7g085040.1	-	513	AT1G65480	69.648	369	109	1	154	522	145	510	1.78e-43	159	513	71.1501
MFT	Mt08	45110632	45108361	Mt_MFT	MtMFT	Medtr8g106840.1	-	516	AT1G18100	71.485	505	139	3	1	504	1	501	1.04e-71	253	516	96.8992
TFL1	Mt02	36279047	36277180	Mt_TFL1a		Medtr2g086270.1	-	519	AT5G03840	74.948	483	119	2	40	521	28	509	3.08e-91	318	519	92.6782
TFL1	Mt07	42325631	42324586	Mt_TFL1b	MtTFL1	Medtr7g104460.1	-	522	AT5G03840	76.923	507	113	3	27	531	18	522	3.77e-109	378	522	96.5517
TFL1	Mt01	26206613	26203089	Mt_TFL1c		Medtr1g060190.1	-	531	AT5G03840	71.543	499	133	4	27	519	18	513	1.34e-70	250	531	93.2203
BFT	Pv04	38812308	38813198	Pv_BFT		Phvul.004G119700.1	-	504	AT5G62040	69.421	484	140	4	28	510	16	492	2.46e-54	196	504	94.4444
FTa	Pv04	12306580	12310414	Pv_FTa1a		Phvul.004G074700.1	-	528	AT1G65480	73.797	374	98	0	148	521	148	521	1.01e-65	233	528	70.6439
FTa	Pv01	21457835	21455436	Pv_FTa2a		Phvul.001G097300.1	-	525	AT1G65480	70.325	492	144	2	16	506	16	506	1.82e-62	223	525	93.3333
FTb	Pv08	425996	422538	Pv_FTb1a		Phvul.008G003700.1	-	525	AT1G65480	75	284	71	0	148	431	151	434	3.08e-53	192	525	53.9048
FTb	Pv08	439251	435743	Pv_FTb2a		Phvul.008G003800.1	-	531	AT1G65480	71.883	377	106	0	148	524	148	524	1.73e-56	203	531	70.8098
FTc	Pv01	21439344	21438351	Pv_FTc		Phvul.001G097200.1	-	516	AT1G65480	69.268	410	119	4	115	522	109	513	1.79e-43	159	516	78.2946
MFT	Pv02	48577594	48575762	Pv_MFT		Phvul.002G327700.1	-	516	AT1G18100	71.82	511	137	3	1	509	1	506	1.65e-75	266	516	97.8682
TFL1	Pv05	34844391	34845404	Pv_TFL1a		Phvul.005G124600.1	-	516	AT5G03840	73.196	485	124	2	40	521	25	506	1.81e-81	286	516	93.2171
TFL1	Pv01	45563048	45561749	Pv_TFL1b		Phvul.001G189200.1	-	519	AT5G03840	77.014	509	108	3	26	531	17	519	2.52e-111	385	519	96.7245
TFL1	Pv07	46933178	46932057	Pv_TFL1c		Phvul.007G229300.1	-	519	AT5G03840	75.195	512	116	4	24	531	15	519	7.73e-99	343	519	97.1098
BFT	Vr01	36207455	36208383	Vr_BFT		Vradi01g14660	-	516	AT5G62040	69.628	484	139	4	28	510	28	504	2.06e-55	199	516	92.2481
FTa	Vr01	17360438	17365046	Vr_FTa1a		Vradi01g09590	-	528	AT1G65480	73.077	390	105	0	133	522	133	522	1.23e-64	230	528	73.6742
FTa	Vr_scaffold_7	3334458	3332119	Vr_FTa2a		Vradi0007s02050	-	525	AT1G65480	72.016	486	134	2	22	506	22	506	8.83e-73	257	525	92.1905
FTb	Vr04	20505855	20507302	Vr_FTb1a		-	-	522	AT1G65480	72.121	330	90	2	133	461	133	461	8.22e-48	174	522	62.8352
FTb	Vr04	20495482	20497501	Vr_FTb1b		-	-	495	AT1G65480	70.213	329	98	0	133	461	133	461	2.55e-41	152	495	66.2626
FTb	Vr04	20486238	20489313	Vr_FTb1c		-	-	516	AT1G65480	71.543	376	103	2	148	521	139	512	1.06e-52	190	516	72.2868
FTb	Vr04	20473091	20475526	Vr_FTb2a		-	-	531	AT1G65480	72.093	344	92	2	154	495	154	495	1.62e-50	183	531	64.2185
FTc	Vr_scaffold_7	3319591	3318322	Vr_FTc		Vradi0007s01810	-	516	AT1G65480	-	-	-	-	-	-	-	-	-	-	516	-
MFT	Vr01	4628854	4627094	Vr_MFT		Vradi01g02350	-	519	AT1G18100	69.608	510	150	3	1	509	1	506	3.22e-59	212	519	97.3025
TFL1	Vr04	7141382	7140392	Vr_TFL1a		Vradi04g03610	-	525	AT5G03840	72.131	488	127	3	40	521	31	515	2.1e-74	262	525	92.1905
TFL1	Vr03	6039142	6037894	Vr_TFL1b		Vradi03g04510	-	519	AT5G03840	76.707	498	107	3	37	531	28	519	5.56e-107	370	519	94.605
TFL1	Vr08	11746865	11745848	Vr_TFL1c		Vradi08g05490	-	519	AT5G03840	76.424	509	109	4	27	531	18	519	1.94e-106	369	519	96.5318
*Hecht V, Laurie RE, Vander Schoor JK, Ridge S, Knowles CL, Liew LC, Sussmilch FC, Murfet IC, Macknight RC, Weller JL: The pea GIGAS gene is a FLOWERING LOCUS T homolog necessary for graft-transmissible specification of flowering but not for responsiveness to photoperiod. Plant Cell 2011, 23(1):147-161.
