# Supplementary material for: Expansion of the phosphatidylethanolamine binding protein family in legumes: a case study of Lupinus angustifolius L. FLOWERING LOCUS T homologs, LanFTc1 and LanFTc2
Source: BMC Genomics. 2016 Oct 21;17:820. doi: 10.1186/s12864-016-3150-z (PMC5073747; doi:10.1186/s12864-016-3150-z)
Supplement: Additional file 9: — Substitution rates, selective pressure and estimated divergence time of PEBP-family genes in legumes. (XLS 56 kb) [file 12864_2016_3150_MOESM9_ESM.xls]

## Sheet: tabela
Substitution rates, selective pressure and divergence time of PEBP-family genes in legumes
Subfamily	Species	Sequence 1	Sequence 2	Positions	Synonymous differences	Synonymous sites	Ks	Nonsynonymous differences	Nonsynonymous sites	Ka	Ka/Ks	Divergence time (mya)	Sister branches
BFT	Gm	Gm_BFTa	Gm_BFTb	516	18	121.67	0.1648	5	394.33	0.0128	0.0776699	15.9388	yes
FTa	Ad	Ad_FTa1a	Ad_FTa1b	414	9	101.67	0.0942	15	312.33	0.0496	0.526539	9.11065	genus-specific
FTa	Ad	Ad_FTa1a	Ad_FTa2a	447	59.08	108.17	0.9773	60.92	338.83	0.2055	0.210273	94.5205	no
FTa	Ai	Ai_FTa1a	Ai_FTa1c	528	23	130	0.2018	11	398	0.0282	0.139742	19.5173	genus-specific
FTa	Ai	Ai_FTa1a	Ai_FTa1b	528	20	130.83	0.1709	9	397.17	0.023	0.134582	16.5288	genus-specific
FTa	Ai	Ai_FTa1b	Ai_FTa1c	528	21.5	129.5	0.1877	14.5	398.5	0.0373	0.198721	18.1536	genus-specific
FTa	Ai	Ai_FTa1a	Ai_FTa2a	456	65.42	111.42	1.1454	62.58	344.58	0.208	0.181596	110.779	no
FTa	Ca	Ca_FTa2a	Ca_FTa2b	528	45	126	0.485	34	402	0.0897	0.184948	46.9073	no
FTa	Cc	Cc_FTa2a	Cc_FTa1a	525	62.17	124.42	0.823	46.83	400.58	0.1271	0.154435	79.5973	no
FTa	Gm	Gm_FTa1b	Gm_FTa1a	528	33.5	124.42	0.3336	16.5	403.58	0.042	0.125899	32.2645	no
FTa	Gm	Gm_FTa2a	Gm_FTa1a	525	53	122.58	0.6444	45	402.42	0.1211	0.187927	62.3238	no
FTa	Gm	Gm_FTa2a	Gm_FTa2b	525	13	122.83	0.1141	10	402.17	0.0253	0.221735	11.0353	yes
FTa	La	La_FTa1a	La_FTa1b	465	30	110.42	0.3374	21	354.58	0.0617	0.182869	32.632	yes
FTa	Mt	Mt_FTa2a	Mt_FTa2b	528	45	127.67	0.4761	45	400.33	0.1218	0.255829	46.0465	no
FTa	Pv	Pv_FTa1a	Pv_FTa2a	525	67.83	126.67	0.9389	47.17	398.33	0.1289	0.137288	90.8067	no
FTa	Vr	Vr_FTa2a	Vr_FTa1a	525	54.83	125.67	0.6538	47.17	399.33	0.1285	0.196543	63.2329	no
FTa	Ca	Ca_FTa1a	Ca_FTa2a	528	63	127.58	0.8056	63	400.42	0.1766	0.219215	77.9144	no
FTb	Ad	Ad_FTb1a	Ad_FTb1b	498	66	121.42	0.9676	60	376.58	0.1791	0.185097	93.5824	no
FTb	Ad	Ad_FTb1c	Ad_FTb1d	519	41	119.25	0.4599	40	399.75	0.1074	0.233529	44.4797	no
FTb	Ai	Ai_FTb1a	Ai_FTb1b	498	64	121.42	0.91	59	376.58	0.1757	0.193077	88.0116	no
FTb	Ai	Ai_FTb1c	Ai_FTb1d	519	42.5	119.5	0.4821	40.5	399.5	0.1089	0.225887	46.6268	no
FTb	Cc	Cc_FTb2a	Cc_FTb1a	528	50.67	124.92	0.5837	58.33	403.08	0.1608	0.275484	56.4531	no
FTb	Gm	Gm_FTb2a	Gm_FTb1c	525	46.83	126.92	0.508	70.17	398.08	0.2009	0.395472	49.1317	no
FTb	Gm	Gm_FTb2a	Gm_FTb1b	525	57	128.08	0.6749	69	396.92	0.1978	0.29308	65.2736	no
FTb	Gm	Gm_FTb1c	Gm_FTb1b	525	49.58	125.67	0.56	69.42	399.33	0.1978	0.353214	54.161	no
FTb	Gm	Gm_FTb1b	Gm_FTb1a	516	43.67	121.58	0.4888	52.33	394.42	0.146	0.298691	47.2748	no
FTb	Lj	Lj_FTb2a	Lj_FTb1a	528	51.5	126.83	0.5847	65.5	401.17	0.1841	0.314862	56.5498	no
FTb	Mt	Mt_FTb2a	Mt_FTb2b	519	14.5	124.83	0.1262	16.5	394.17	0.0431	0.341521	12.2056	yes
FTb	Pv	Pv_FTb2a	Pv_FTb1a	522	61.5	129.08	0.7564	66.5	392.92	0.1918	0.25357	73.156	no
FTb	Vr	Vr_FTb2a	Vr_FTb1c	516	53.33	123.42	0.6438	71.67	392.58	0.2092	0.324946	62.2658	no
FTb	Vr	Vr_FTb1a	Vr_FTb2a	522	56.75	128.67	0.6652	69.25	393.33	0.2007	0.301714	64.3355	no
FTb	Vr	Vr_FTb1a	Vr_FTb1c	513	59.17	123.83	0.7601	80.83	389.17	0.2432	0.319958	73.5138	no
FTb	Vr	Vr_FTb1a	Vr_FTb1b	495	13	121.67	0.1153	6	373.33	0.0162	0.140503	11.1514	yes
FTc	Gm	Gm_FTc1	Gm_FTc2	516	9	126.42	0.0748	6	389.58	0.0156	0.208556	7.23436	yes
FTc	La	La_FTc1	La_FTc2	522	40	122.58	0.4283	42	399.42	0.1133	0.264534	41.4235	yes
MFT	Ad	Ad_MFTa	Ad_MFTb	519	82.83	129.42	1.44	114.17	389.58	0.3716	0.258056	139.271	no
MFT	Ai	Ai_MFTa	Ai_MFTb	519	88.33	130.17	1.764	115.67	388.83	0.3789	0.214796	170.607	no
MFT	La	La_MFTa	La_MFTc	432	69.83	104.25	1.6773	96.17	327.75	0.3722	0.221904	162.222	no
MFT	La	La_MFTa	La_MFTb	519	31	129.25	0.289	34	389.75	0.0927	0.320761	27.9509	yes
TFL1	Ad	Ad_TFL1c	Ad_TFL1a	441	55	104.83	0.9018	58	336.17	0.1961	0.217454	87.2185	no
TFL1	Ai	Ai_TFL1a	Ai_TFL1c	429	52.33	100.17	0.8946	67.67	328.83	0.2405	0.268835	86.5221	no
TFL1	Ai	Ai_TFL1a	Ai_TFL1b	513	77.08	119.67	1.4685	79.92	393.33	0.237	0.161389	142.027	no
TFL1	Ca	Ca_TFL1b	Ca_TFL1c1	519	59.92	118.08	0.8465	59.08	400.92	0.1641	0.193857	81.8701	no
TFL1	Ca	Ca_TFL1a1	Ca_TFL1a2	528	9	121	0.0783	0	407	0	0	7.57286	yes
TFL1	Ca	Ca_TFL1c1	Ca_TFL1c2	528	1.83	120.83	0.0153	6.17	407.17	0.0153	1	1.47975	yes
TFL1	Cc	Cc_TFL1a	Cc_TFL1b	513	72.5	118.17	1.278	50.5	394.83	0.1402	0.109703	123.603	no
TFL1	Cc	Cc_TFL1a	Cc_TFL1c	522	72.83	122	1.1922	53.17	400	0.1463	0.122714	115.305	no
TFL1	Gm	Gm_TFL1a	Gm_TFL1b1	468	71	110.5	1.4572	52	357.5	0.1617	0.110966	140.935	no
TFL1	Gm	Gm_TFL1a	Gm_TFL1c1	468	68.67	112.67	1.256	54.33	355.33	0.171	0.136146	121.475	no
TFL1	Gm	Gm_TFL1b1	Gm_TFL1b2	519	4	121.25	0.0337	5	397.75	0.0127	0.376855	3.25933	yes
TFL1	Gm	Gm_TFL1c1	Gm_TFL1c2	519	8	124.42	0.0672	11	394.58	0.0284	0.422619	6.49932	yes
TFL1	La	La_TFL1a	La_TFL1b3	519	70	118.67	1.1581	56	400.33	0.1548	0.133667	112.007	no
TFL1	La	La_TFL1b1	La_TFL1b2	519	28	119.83	0.28	21	399.17	0.0545	0.194643	27.0805	yes
TFL1	La	La_TFL1b2	La_TFL1b3	519	24	118.25	0.2367	13	400.75	0.0332	0.140262	22.8927	yes
TFL1	Lj	Lj_TFL1b	Lj_TFL1c	441	34.08	101.58	0.4448	51.92	339.42	0.1711	0.384667	43.0193	no
TFL1	Mt	Mt_TFL1a	Mt_TFL1c	519	73.17	121.33	1.2223	74.83	397.67	0.2167	0.177289	118.216	no
TFL1	Mt	Mt_TFL1a	Mt_TFL1b	519	69.5	120.33	1.1025	57.5	398.67	0.1602	0.145306	106.629	no
TFL1	Pv	Pv_TFL1a	Pv_TFL1b	513	79.5	119.08	1.6564	42.5	393.92	0.1165	0.0703333	160.2	no
TFL1	Pv	Pv_TFL1a	Pv_TFL1c	513	74.5	122.42	1.2512	51.5	390.58	0.145	0.115889	121.011	no
TFL1	Vr	Vr_TFL1a	Vr_TFL1b	519	80.17	119.83	1.6691	52.83	399.17	0.1456	0.0872326	161.429	no
TFL1	Vr	Vr_TFL1a	Vr_TFL1c	519	79.33	122.58	1.4903	57.67	396.42	0.1617	0.108502	144.136	no

## Sheet: copy_for_calculations
Subfamily	Species	No. of pairs	Sister branches	Divergence time (mya)	Ka	Ka/Ks
BFT	Gm	1	yes	15.9388	0.0128	0.0776699
FTa	Ad	1	genus-specific	9.11065	0.0496	0.526539
FTa	Ad	1	no	94.5205	0.2055	0.210273
FTa	Ai	3	genus-specific	18.0665	0.0295	0.157682
FTa	Ai	1	no	110.779	0.208	0.181596
FTa	Ca	2	no	62.4108	0.13315	0.202082
FTa	Cc	1	no	79.5973	0.1271	0.154435
FTa	Gm	2	no	47.2941	0.08155	0.156913
FTa	Gm	1	yes	11.0353	0.0253	0.221735
FTa	La	1	yes	32.632	0.0617	0.182869
FTa	Mt	1	no	46.0465	0.1218	0.255829
FTa	Pv	1	no	90.8067	0.1289	0.137288
FTa	Vr	1	no	63.2329	0.1285	0.196543
FTb	Ad	2	no	69.031	0.14325	0.209313
FTb	Ai	2	no	67.3192	0.1423	0.209482
FTb	Cc	1	no	56.4531	0.1608	0.275484
FTb	Gm	4	no	53.9603	0.185625	0.335114
FTb	Lj	1	no	56.5498	0.1841	0.314862
FTb	Mt	1	yes	12.2056	0.0431	0.341521
FTb	Pv	1	no	73.156	0.1918	0.25357
FTb	Vr	3	no	66.705	0.2177	0.315539
FTb	Vr	1	yes	11.1514	0.0162	0.140503
FTc	Gm	1	yes	7.23436	0.0156	0.208556
FTc	La	1	yes	41.4235	0.1133	0.264534
MFT	Ad	1	no	139.271	0.3716	0.258056
MFT	Ai	1	no	170.607	0.3789	0.214796
MFT	La	1	no	162.222	0.3722	0.221904
MFT	La	1	yes	27.9509	0.0927	0.320761
TFL1	Ad	1	no	87.2185	0.1961	0.217454	1
TFL1	Ai	2	no	114.275	0.23875	0.215112	2
TFL1	Ca	1	no	81.8701	0.1641	0.193857	3
TFL1	Ca	2	yes	4.52631	0.00765	0.5	4
TFL1	Cc	2	no	119.454	0.14325	0.116208	5
TFL1	Gm	2	no	131.205	0.16635	0.123556	6
TFL1	Gm	2	yes	4.87932	0.02055	0.399737	7
TFL1	La	1	no	112.007	0.1548	0.133667	8
TFL1	La	2	yes	24.9866	0.04385	0.167452	9
TFL1	Lj	1	no	43.0193	0.1711	0.384667	10
TFL1	Mt	2	no	112.423	0.18845	0.161297	11
TFL1	Pv	2	no	140.606	0.13075	0.093111	12
TFL1	Vr	2	no	152.782	0.15365	0.0978671	13
